# Supplementary material for: Exploring Changes in the Microbiota of Aedes albopictus: Comparison Among Breeding Site Water, Larvae, and Adults
Source: Front Microbiol. 2021 Jan 28;12:624170. doi: 10.3389/fmicb.2021.624170 (PMC7876458; doi:10.3389/fmicb.2021.624170)
Supplement: Supplementary Table 1 — Number of sequencing reads per sample before and after removal of Wolbachia-associated reads. DNA extraction negative controls are included. Samples with no Wolbachia reads are indicated in bold. [file Table_1.XLSX]

## Sheet: Sheet1
Supplementary Table S1. Number of sequencing reads per sample before and after removal of Wolbachia-associated reads.
Samples	Total reads	Reads after Wolbachia removal	Wolbachia reads
10A_wild_CR	176960	173614	3346
11A_wild_CR	172049	172049	0
12A_wild_CR	338958	19452	319506
13A_wild_CR	185268	185268	0
16A_Foshan_CR	356214	5471	350743
18A_Foshan_CR	374176	35020	339156
19A_Foshan_CR	355089	27677	327412
1L_wild_CR	237849	189320	48529
20A_Foshan_CR	318291	20763	297528
21A_Foshan_CR	404700	53480	351220
22A_Foshan_CR	286052	167569	118483
23A_Foshan_CR	359562	19247	340315
24A_Foshan_CR	240524	235757	4767
25A_Foshan_CR	327327	14277	313050
26L_F_CR_alt	251566	230906	20660
27L_F_CR_alt	248197	221914	26283
28L_F_CR_alt	308766	188546	120220
2L_wild_CR	299878	262541	37337
3L_wild_CR	334857	85569	249288
4L_wild_CR	312174	125038	187136
5L_Foshan_CR	298057	256805	41252
6L_Foshan_CR	235610	218328	17282
7L_Foshan_CR	286065	264318	21747
8L_Foshan_CR	295640	263894	31746
9A_wild_CR	333763	32749	301014
CR1	0	347074	0
CR1A	0	301513	0
CR1B	0	344952	0
CR1C	0	239005	0
CR2A	0	425671	0
CR2B	0	406876	0
CR2C	0	419905	0
CR2D	0	212887	0
CR2E	0	422509	0
CR2F	0	439792	0
Bianco_2EXT	0	N.A.	N.A.
Bianco_1EXT	0	N.A.	N.A.
