# Supplementary material for: Exploring Changes in the Microbiota of Aedes albopictus: Comparison Among Breeding Site Water, Larvae, and Adults
Source: Front Microbiol. 2021 Jan 28;12:624170. doi: 10.3389/fmicb.2021.624170 (PMC7876458; doi:10.3389/fmicb.2021.624170)
Supplement: Supplementary Table 3 — Bacteria quantification through qPCR assays. [file Table_3.xlsx]

## Sheet: TableS3
Supplementary Table S3. Bacteria quantification through qPCR assays.
SampleID	Sampling Date	Water type	Sample_filter	log2DNAcounts_ml
CR	Sept	W_start	CR_DNA_8	15.2535
CR	Sept	W_start	CR_DNA_8	15.1486
CR	Sept	W_start	CR_DNA_8	15.1259
CR	Sept	W_start	CR_DNA_3	15.2535
CR	Sept	W_start	CR_DNA_3	15.3582
CR	Sept	W_start	CR_DNA_3	15.2591
CR	Sept	W_start	CR_DNA_T	14.5627
CR	Sept	W_start	CR_DNA_T	14.5302
CR	Sept	W_start	CR_DNA_T	14.5759
CR1	Sept	W_start	CR1_DNA_8	15.0166
CR1	Sept	W_start	CR1_DNA_8	15.167
CR1	Sept	W_start	CR1_DNA_8	14.7341
CR1	Sept	W_start	CR1_DNA_3	15.3178
CR1	Sept	W_start	CR1_DNA_3	15.1857
CR1	Sept	W_start	CR1_DNA_3	15.1992
CR1	Sept	W_start	CR1_DNA_T	14.8243
CR1	Sept	W_start	CR1_DNA_T	14.8107
CR1	Sept	W_start	CR1_DNA_T	14.7766
CR2A	Sept	W_start	CR2A_DNA_8	15.2809
CR2A	Sept	W_start	CR2A_DNA_8	15.2179
CR2A	Sept	W_start	CR2A_DNA_8	15.2271
CR2A	Sept	W_start	CR2A_DNA_3	13.5824
CR2A	Sept	W_start	CR2A_DNA_3	13.9729
CR2A	Sept	W_start	CR2A_DNA_3	13.7911
CR2A	Sept	W_start	CR2A_DNA_T	14.7789
CR2A	Sept	W_start	CR2A_DNA_T	14.9205
CR2A	Sept	W_start	CR2A_DNA_T	14.9581
CR2B	Sept	W_start	CR2B_DNA_8	14.8759
CR2B	Sept	W_start	CR2B_DNA_8	14.9073
CR2B	Sept	W_start	CR2B_DNA_8	14.8579
CR2B	Sept	W_start	CR2B_DNA_3	15.7358
CR2B	Sept	W_start	CR2B_DNA_3	15.6136
CR2B	Sept	W_start	CR2B_DNA_3	15.5581
CR2B	Sept	W_start	CR2B_DNA_T	6.20822
CR2B	Sept	W_start	CR2B_DNA_T	6.58352
CR2B	Sept	W_start	CR2B_DNA_T	8.89342
CR2C	Sept	W_start	CR2C_DNA_8	13.5469
CR2C	Sept	W_start	CR2C_DNA_8	14.0538
CR2C	Sept	W_start	CR2C_DNA_8	14.0404
CR2C	Sept	W_start	CR2C_DNA_T	15.2835
CR2C	Sept	W_start	CR2C_DNA_T	15.4031
CR2C	Sept	W_start	CR2C_DNA_T	15.489
CR1A	Oct	W_end	CR1A_DNA_8	12.2381
CR1A	Oct	W_end	CR1A_DNA_8	11.6011
CR1A	Oct	W_end	CR1A_DNA_8	13.4382
CR1A	Oct	W_end	CR1A_DNA_T	13.5873
CR1A	Oct	W_end	CR1A_DNA_T	13.6021
CR1A	Oct	W_end	CR1A_DNA_T	13.6105
CR2D	Oct	W_end	CR2D_DNA_8	18.3235
CR2D	Oct	W_end	CR2D_DNA_8	17.8027
CR2D	Oct	W_end	CR2D_DNA_8	17.5736
CR2D	Oct	W_end	CR2D_DNA_T	12.2188
CR2D	Oct	W_end	CR2D_DNA_T	12.2387
CR2D	Oct	W_end	CR2D_DNA_T	12.26
CR1B	Dec	W_end	CR1B_DNA_8	18.0392
CR1B	Dec	W_end	CR1B_DNA_8	18.1757
CR1B	Dec	W_end	CR1B_DNA_8	18.2004
CR1B	Dec	W_end	CR1B_DNA_3	18.1368
CR1B	Dec	W_end	CR1B_DNA_3	18.4515
CR1B	Dec	W_end	CR1B_DNA_3	18.2213
CR1B	Dec	W_end	CR1B_DNA_T	14.7133
CR1B	Dec	W_end	CR1B_DNA_T	14.7344
CR1B	Dec	W_end	CR1B_DNA_T	14.7828
CR1C	Dec	W_end	CR1C_DNA_8	18.4587
CR1C	Dec	W_end	CR1C_DNA_8	18.6479
CR1C	Dec	W_end	CR1C_DNA_8	18.6682
CR1C	Dec	W_end	CR1C_DNA_3	17.8203
CR1C	Dec	W_end	CR1C_DNA_3	17.8089
CR1C	Dec	W_end	CR1C_DNA_3	17.8955
CR1C	Dec	W_end	CR1C_DNA_T	9.17804
CR1C	Dec	W_end	CR1C_DNA_T	9.26244
CR1C	Dec	W_end	CR1C_DNA_T	9.17454
CR2E	Dec	W_end	CR2E_DNA_8	13.0911
CR2E	Dec	W_end	CR2E_DNA_8	13.427
CR2E	Dec	W_end	CR2E_DNA_8	13.1881
CR2E	Dec	W_end	CR2E_DNA_3	17.5657
CR2E	Dec	W_end	CR2E_DNA_3	17.5146
CR2E	Dec	W_end	CR2E_DNA_3	17.5257
CR2E	Dec	W_end	CR2E_DNA_T	10.1585
CR2E	Dec	W_end	CR2E_DNA_T	10.1204
CR2E	Dec	W_end	CR2E_DNA_T	10.1141
CR2F	Dec	W_end	CR2F_DNA_8	16.9454
CR2F	Dec	W_end	CR2F_DNA_8	17.4721
CR2F	Dec	W_end	CR2F_DNA_8	16.8562
CR2F	Dec	W_end	CR2F_DNA_3	17.7463
CR2F	Dec	W_end	CR2F_DNA_3	17.8035
CR2F	Dec	W_end	CR2F_DNA_3	17.9484
CR2F	Dec	W_end	CR2F_DNA_T	12.5202
CR2F	Dec	W_end	CR2F_DNA_T	12.5431
CR2F	Dec	W_end	CR2F_DNA_T	12.4845
NEG_1	NA	NA	NA	Undetected
NEG_1	NA	NA	NA	Undetected
NEG_1	NA	NA	NA	Undetected
NEG_2	NA	NA	NA	Undetected
NEG_2	NA	NA	NA	Undetected
NEG_2	NA	NA	NA	Undetected
NEG_3	NA	NA	NA	Undetected
NEG_3	NA	NA	NA	Undetected
NEG_3	NA	NA	NA	Undetected
