# Supplementary material for: Exploring Changes in the Microbiota of Aedes albopictus: Comparison Among Breeding Site Water, Larvae, and Adults
Source: Front Microbiol. 2021 Jan 28;12:624170. doi: 10.3389/fmicb.2021.624170 (PMC7876458; doi:10.3389/fmicb.2021.624170)
Supplement: Supplementary Table 4 — Physio-chemical analyses of water samples. [file Table_4.xlsx]

## Sheet: Sheet1
Supplementary Table S4. Physio-chemical analyses of water samples
Sample ID	Sampling Date	Sample type	NH4_N_mg_L	NO3_N_mg_L	NO2_N_mg_L	N_tot_mg_L	P_tot_mg_L	pH	conductivity_uS
CR	2018-09-01	W_Start	0.03	1.1	0.63	3.9	0.05	7.43	50.7
CR1	2018-09-01	W_Start	<0.05	0.8	0.1	2.5	<0.05	7.4	110
CR2A	2018-09-01	W_Start	0.06	0.8	0.1	3.3	0.2	7.67	121
CR2B	2018-09-01	W_Start	<0.05	0.8	0.09	2.5	0.03	7.59	111.4
CR2C	2018-09-01	W_Start	0.11	0.9	0.18	15.9	1.25	7.43	305
CR1A	2018-10-01	W_End	0.09	11.4	0.08	15.5	1.89	8.41	465
CR2D	2018-10-01	W_End	<0.05	15.3	0.06	>15	2.06	8.66	515
CR1B	2018-12-01	W_End	0.14	0.4	0.02	0.9	<0.05	7.85	413
CR1C	2018-12-01	W_End	<0.05	<0.5	0.02	1.2	0.04	8.15	493
CR2E	2018-12-01	W_End	0.54	<0.5	0.04	1.7	<0.05	7.39	395
CR2F	2018-12-01	W_End	0.32	0.4	0.13	2.7	<0.05	8.34	438
