# Supplementary material for: Exploring Changes in the Microbiota of Aedes albopictus: Comparison Among Breeding Site Water, Larvae, and Adults
Source: Front Microbiol. 2021 Jan 28;12:624170. doi: 10.3389/fmicb.2021.624170 (PMC7876458; doi:10.3389/fmicb.2021.624170)
Supplement: Supplementary Table 5 — Proportion of sequencing reads assigned to a given bacterial taxon at the phylum and family level in water, larval, and adult samples. Only 50 most abundant ASVs were considered. [file Table_5.xlsx]

## Sheet: phylum_percentage
Supplementary Table S5. Proportion of sequencing reads assigned to a given bacterial taxon at the phylum and family level in water, larval and adult samples. Only 50 most abundant ASVs were considered.
Phylum	Sample type	mean_size
Abditibacteriota	A_Cr	0
Abditibacteriota	A_Fo	0
Abditibacteriota	L_Cr	0.000165938
Abditibacteriota	L_Fo	6.33101e-05
Abditibacteriota	W_end	0.000563089
Abditibacteriota	W_start	0.00012348
Acidobacteriota	A_Cr	0
Acidobacteriota	A_Fo	0.00325831
Acidobacteriota	L_Cr	0.0336735
Acidobacteriota	L_Fo	0.0526672
Acidobacteriota	W_end	0.0358572
Acidobacteriota	W_start	1.57463e-05
Actinobacteriota	A_Cr	0.0110896
Actinobacteriota	A_Fo	0.0409861
Actinobacteriota	L_Cr	0.0737487
Actinobacteriota	L_Fo	0.0117737
Actinobacteriota	W_end	0.0437647
Actinobacteriota	W_start	0.0263935
Armatimonadota	A_Cr	0
Armatimonadota	A_Fo	0.000710997
Armatimonadota	L_Cr	0.00152783
Armatimonadota	L_Fo	0.00301192
Armatimonadota	W_end	0.00908678
Armatimonadota	W_start	0.000685927
Bacteroidota	A_Cr	0.00518049
Bacteroidota	A_Fo	0.118896
Bacteroidota	L_Cr	0.247054
Bacteroidota	L_Fo	0.305174
Bacteroidota	W_end	0.0992945
Bacteroidota	W_start	0.215567
Bdellovibrionota	A_Cr	0
Bdellovibrionota	A_Fo	0.000410463
Bdellovibrionota	L_Cr	0.00792717
Bdellovibrionota	L_Fo	0.00309411
Bdellovibrionota	W_end	0.0102233
Bdellovibrionota	W_start	0.00299637
Campilobacterota	A_Cr	0
Campilobacterota	A_Fo	0
Campilobacterota	L_Cr	0
Campilobacterota	L_Fo	0
Campilobacterota	W_end	0
Campilobacterota	W_start	0.000137314
Chloroflexi	A_Cr	0
Chloroflexi	A_Fo	0
Chloroflexi	L_Cr	0.012772
Chloroflexi	L_Fo	0.00360478
Chloroflexi	W_end	0.0261843
Chloroflexi	W_start	0.00077867
Cyanobacteria	A_Cr	4.60875e-06
Cyanobacteria	A_Fo	0.0188714
Cyanobacteria	L_Cr	0.00488631
Cyanobacteria	L_Fo	0.00854054
Cyanobacteria	W_end	0.0478274
Cyanobacteria	W_start	0.0116983
Deinococcota	A_Cr	0.00079125
Deinococcota	A_Fo	0.00183394
Deinococcota	L_Cr	0
Deinococcota	L_Fo	0.000786603
Deinococcota	W_end	0
Deinococcota	W_start	4.17948e-06
Dependentiae	A_Cr	0
Dependentiae	A_Fo	0.00316133
Dependentiae	L_Cr	0
Dependentiae	L_Fo	0.000385344
Dependentiae	W_end	0.0194354
Dependentiae	W_start	9.55311e-06
Desulfobacterota	A_Cr	0
Desulfobacterota	A_Fo	0
Desulfobacterota	L_Cr	0
Desulfobacterota	L_Fo	0.000131888
Desulfobacterota	W_end	0.000164475
Desulfobacterota	W_start	0
Elusimicrobiota	A_Cr	0
Elusimicrobiota	A_Fo	0
Elusimicrobiota	L_Cr	0
Elusimicrobiota	L_Fo	0
Elusimicrobiota	W_end	0.000572915
Elusimicrobiota	W_start	0
Firmicutes	A_Cr	0.0308308
Firmicutes	A_Fo	0.0920217
Firmicutes	L_Cr	0.0326367
Firmicutes	L_Fo	0.0170619
Firmicutes	W_end	0.00604112
Firmicutes	W_start	0.00759001
Fusobacteriota	A_Cr	0
Fusobacteriota	A_Fo	0.00281323
Fusobacteriota	L_Cr	0.000109276
Fusobacteriota	L_Fo	5.45777e-06
Fusobacteriota	W_end	0.000259348
Fusobacteriota	W_start	0
Gemmatimonadota	A_Cr	0
Gemmatimonadota	A_Fo	0
Gemmatimonadota	L_Cr	0
Gemmatimonadota	L_Fo	1.54748e-06
Gemmatimonadota	W_end	0.00198836
Gemmatimonadota	W_start	0.000154618
Hydrogenedentes	A_Cr	0
Hydrogenedentes	A_Fo	0
Hydrogenedentes	L_Cr	0
Hydrogenedentes	L_Fo	0
Hydrogenedentes	W_end	6.01381e-05
Hydrogenedentes	W_start	0
Margulisbacteria	A_Cr	0
Margulisbacteria	A_Fo	0
Margulisbacteria	L_Cr	0
Margulisbacteria	L_Fo	0
Margulisbacteria	W_end	9.03926e-05
Margulisbacteria	W_start	0
Methylomirabilota	A_Cr	0
Methylomirabilota	A_Fo	0
Methylomirabilota	L_Cr	0
Methylomirabilota	L_Fo	0.000351983
Methylomirabilota	W_end	0
Methylomirabilota	W_start	0
Myxococcota	A_Cr	0
Myxococcota	A_Fo	3.721e-05
Myxococcota	L_Cr	0.0127545
Myxococcota	L_Fo	0.000930497
Myxococcota	W_end	0.0237361
Myxococcota	W_start	0.00169606
Nitrospirota	A_Cr	0
Nitrospirota	A_Fo	0
Nitrospirota	L_Cr	0.000168538
Nitrospirota	L_Fo	0
Nitrospirota	W_end	0.00130209
Nitrospirota	W_start	0
Patescibacteria	A_Cr	0
Patescibacteria	A_Fo	0.000517184
Patescibacteria	L_Cr	0.0021078
Patescibacteria	L_Fo	4.3315e-05
Patescibacteria	W_end	0.0601601
Patescibacteria	W_start	0.00141295
Planctomycetota	A_Cr	0
Planctomycetota	A_Fo	0.0028264
Planctomycetota	L_Cr	0.0395406
Planctomycetota	L_Fo	0.0467048
Planctomycetota	W_end	0.0909457
Planctomycetota	W_start	0.0145784
Proteobacteria	A_Cr	0.950925
Proteobacteria	A_Fo	0.708746
Proteobacteria	L_Cr	0.474435
Proteobacteria	L_Fo	0.357399
Proteobacteria	W_end	0.474957
Proteobacteria	W_start	0.633885
SAR324 clade(Marine group B)	A_Cr	0
SAR324 clade(Marine group B)	A_Fo	0
SAR324 clade(Marine group B)	L_Cr	0
SAR324 clade(Marine group B)	L_Fo	7.1319e-05
SAR324 clade(Marine group B)	W_end	0.0003155
SAR324 clade(Marine group B)	W_start	8.12014e-05
Spirochaetota	A_Cr	0.00117869
Spirochaetota	A_Fo	0.00209369
Spirochaetota	L_Cr	0.04313
Spirochaetota	L_Fo	0.15329
Spirochaetota	W_end	1.58535e-05
Spirochaetota	W_start	4.56828e-05
Verrucomicrobiota	A_Cr	0
Verrucomicrobiota	A_Fo	0.00281584
Verrucomicrobiota	L_Cr	0.0133619
Verrucomicrobiota	L_Fo	0.0349072
Verrucomicrobiota	W_end	0.0468982
Verrucomicrobiota	W_start	0.0821458
WPS-2	A_Cr	0
WPS-2	A_Fo	0
WPS-2	L_Cr	0
WPS-2	L_Fo	0
WPS-2	W_end	0.00025573
WPS-2	W_start	0

## Sheet: family_percentage
Supplementary Table S5. Proportion of sequencing reads assigned to a given bacterial taxon at the phylum and family level in water, larval and adult samples. Only 50 most abundant ASVs were considered.
Family	Sample type	mean_size
Acetobacteraceae	W_start	0.000986057
Acetobacteraceae	L_Cr	0.0287281
Acetobacteraceae	L_Fo	0.0423761
Acetobacteraceae	A_Cr	0
Acetobacteraceae	A_Fo	2.41274e-05
Acetobacteraceae	W_end	0.0556195
Aeromonadaceae	W_start	0.00308903
Aeromonadaceae	L_Cr	0.055551
Aeromonadaceae	L_Fo	0.00103239
Aeromonadaceae	A_Cr	0.34145
Aeromonadaceae	A_Fo	0.171444
Aeromonadaceae	W_end	0.00737155
Azospirillaceae	W_start	0.202642
Azospirillaceae	L_Cr	0.000209742
Azospirillaceae	L_Fo	0
Azospirillaceae	A_Cr	0
Azospirillaceae	A_Fo	0
Azospirillaceae	W_end	0.000666045
Blastocatellaceae	W_start	0
Blastocatellaceae	L_Cr	0.0658694
Blastocatellaceae	L_Fo	0.0782861
Blastocatellaceae	A_Cr	0
Blastocatellaceae	A_Fo	4.09435e-05
Blastocatellaceae	W_end	0.0557706
Burkholderiaceae	W_start	8.15236e-05
Burkholderiaceae	L_Cr	0
Burkholderiaceae	L_Fo	0.000811398
Burkholderiaceae	A_Cr	0
Burkholderiaceae	A_Fo	0.0418812
Burkholderiaceae	W_end	0.130128
Cellvibrionaceae	W_start	0
Cellvibrionaceae	L_Cr	0
Cellvibrionaceae	L_Fo	0.0112885
Cellvibrionaceae	A_Cr	0
Cellvibrionaceae	A_Fo	0.000661573
Cellvibrionaceae	W_end	0.0279434
Chitinophagaceae	W_start	0.0432256
Chitinophagaceae	L_Cr	0
Chitinophagaceae	L_Fo	0.204489
Chitinophagaceae	A_Cr	0
Chitinophagaceae	A_Fo	3.65567e-06
Chitinophagaceae	W_end	0.0364228
Comamonadaceae	W_start	0.0740027
Comamonadaceae	L_Cr	0.0535191
Comamonadaceae	L_Fo	0.00182412
Comamonadaceae	A_Cr	0.116266
Comamonadaceae	A_Fo	0
Comamonadaceae	W_end	0.0838632
cvE6	W_start	0
cvE6	L_Cr	0
cvE6	L_Fo	0
cvE6	A_Cr	0
cvE6	A_Fo	0
cvE6	W_end	0.0526833
Cytophagaceae	W_start	0
Cytophagaceae	L_Cr	0
Cytophagaceae	L_Fo	0.000709132
Cytophagaceae	A_Cr	0
Cytophagaceae	A_Fo	0.00849666
Cytophagaceae	W_end	0.0370471
Flavobacteriaceae	W_start	0.0145986
Flavobacteriaceae	L_Cr	0.0501576
Flavobacteriaceae	L_Fo	0.0361939
Flavobacteriaceae	A_Cr	0
Flavobacteriaceae	A_Fo	0
Flavobacteriaceae	W_end	0.00634727
Kaistiaceae	W_start	0.0380288
Kaistiaceae	L_Cr	0.0885403
Kaistiaceae	L_Fo	0.0291687
Kaistiaceae	A_Cr	0.0136173
Kaistiaceae	A_Fo	0.00251843
Kaistiaceae	W_end	0.0284583
Leptolyngbyaceae	W_start	5.40002e-05
Leptolyngbyaceae	L_Cr	0
Leptolyngbyaceae	L_Fo	0.00204008
Leptolyngbyaceae	A_Cr	0
Leptolyngbyaceae	A_Fo	0
Leptolyngbyaceae	W_end	0.0655501
Planococcaceae	W_start	0
Planococcaceae	L_Cr	0.0257263
Planococcaceae	L_Fo	0.0128122
Planococcaceae	A_Cr	0
Planococcaceae	A_Fo	0
Planococcaceae	W_end	0.0018475
Pseudomonadaceae	W_start	0.00571168
Pseudomonadaceae	L_Cr	0.012529
Pseudomonadaceae	L_Fo	0.000622455
Pseudomonadaceae	A_Cr	0.082673
Pseudomonadaceae	A_Fo	0.0214299
Pseudomonadaceae	W_end	0.000226588
Rhizobiaceae	W_start	7.20454e-05
Rhizobiaceae	L_Cr	0.00248216
Rhizobiaceae	L_Fo	0.0856577
Rhizobiaceae	A_Cr	0.0699732
Rhizobiaceae	A_Fo	0.0105181
Rhizobiaceae	W_end	0.00206801
Rhodobacteraceae	W_start	0.145079
Rhodobacteraceae	L_Cr	0.00024467
Rhodobacteraceae	L_Fo	0
Rhodobacteraceae	A_Cr	0
Rhodobacteraceae	A_Fo	0
Rhodobacteraceae	W_end	5.62314e-05
SM2D12	W_start	0
SM2D12	L_Cr	0
SM2D12	L_Fo	0
SM2D12	A_Cr	0
SM2D12	A_Fo	0
SM2D12	W_end	0.0450216
Solimonadaceae	W_start	0
Solimonadaceae	L_Cr	0
Solimonadaceae	L_Fo	7.74591e-05
Solimonadaceae	A_Cr	0.00355803
Solimonadaceae	A_Fo	0.0123208
Solimonadaceae	W_end	0.0788313
Sphingobacteriaceae	W_start	0.036067
Sphingobacteriaceae	L_Cr	0.000112021
Sphingobacteriaceae	L_Fo	0
Sphingobacteriaceae	A_Cr	0
Sphingobacteriaceae	A_Fo	0
Sphingobacteriaceae	W_end	4.31522e-06
Sphingomonadaceae	W_start	0.357164
Sphingomonadaceae	L_Cr	0.1879
Sphingomonadaceae	L_Fo	0.122832
Sphingomonadaceae	A_Cr	0
Sphingomonadaceae	A_Fo	4.93992e-05
Sphingomonadaceae	W_end	0.070066
Spirochaetaceae	W_start	9.02481e-05
Spirochaetaceae	L_Cr	0.0716407
Spirochaetaceae	L_Fo	0.202228
Spirochaetaceae	A_Cr	0.00128892
Spirochaetaceae	A_Fo	0.00372964
Spirochaetaceae	W_end	4.57532e-05
Spirosomaceae	W_start	0.0382454
Spirosomaceae	L_Cr	0.167031
Spirosomaceae	L_Fo	0.0835317
Spirosomaceae	A_Cr	0.0167613
Spirosomaceae	A_Fo	0
Spirosomaceae	W_end	4.31522e-06
uncultured	W_start	0
uncultured	L_Cr	0
uncultured	L_Fo	0
uncultured	A_Cr	0
uncultured	A_Fo	0
uncultured	W_end	0.0346851
uncultured bacterium	W_start	0
uncultured bacterium	L_Cr	0
uncultured bacterium	L_Fo	0
uncultured bacterium	A_Cr	0
uncultured bacterium	A_Fo	0
uncultured bacterium	W_end	0.102059
Vermiphilaceae	W_start	0
Vermiphilaceae	L_Cr	0
Vermiphilaceae	L_Fo	0
Vermiphilaceae	A_Cr	0
Vermiphilaceae	A_Fo	0
Vermiphilaceae	W_end	0.0341078
Verrucomicrobiaceae	W_start	0.040862
Verrucomicrobiaceae	L_Cr	0
Verrucomicrobiaceae	L_Fo	0.031741
Verrucomicrobiaceae	A_Cr	0
Verrucomicrobiaceae	A_Fo	0.00722014
Verrucomicrobiaceae	W_end	0.0426497
Weeksellaceae	W_start	0
Weeksellaceae	L_Cr	0.187066
Weeksellaceae	L_Fo	0.0484618
Weeksellaceae	A_Cr	0
Weeksellaceae	A_Fo	0.101133
Weeksellaceae	W_end	0.000456413
Xanthomonadaceae	W_start	0
Xanthomonadaceae	L_Cr	0.0026923
Xanthomonadaceae	L_Fo	0.00381686
Xanthomonadaceae	A_Cr	0.354413
Xanthomonadaceae	A_Fo	0.618529
Xanthomonadaceae	W_end	0
