# Supplementary material for: Exploring Changes in the Microbiota of Aedes albopictus: Comparison Among Breeding Site Water, Larvae, and Adults
Source: Front Microbiol. 2021 Jan 28;12:624170. doi: 10.3389/fmicb.2021.624170 (PMC7876458; doi:10.3389/fmicb.2021.624170)
Supplement: Supplementary Table 6 — List of bacterial genera identified in the conserved microbiota for each larval, adult, and water sample. [file Table_6.xlsx]

## Sheet: A_Cr_50x_2S_70
Supplementary Table S6. List of bacterial genera identified in the conserved microbiota analysis for each larval, adult and water sample.
# Constructed from biom file
#OTU ID	9A_wild_CR	10A_wild_CR	11A_wild_CR	12A_wild_CR	13A_wild_CR
Bacteria;Actinobacteriota;Actinobacteria;Micrococcales;Microbacteriaceae;Microbacterium	12	0	32	0	26
Bacteria;Proteobacteria;Alphaproteobacteria;Rhizobiales;Kaistiaceae;Kaistia	0	10331	156	0	401
Bacteria;Proteobacteria;Alphaproteobacteria;Rhizobiales;Rhizobiaceae;Shinella	0	0	249	1762	885
Bacteria;Proteobacteria;Alphaproteobacteria;Rhizobiales;Rhizobiaceae;__	131	108	0	376	0
Bacteria;Proteobacteria;Gammaproteobacteria;Aeromonadales;Aeromonadaceae;Aeromonas	0	0	145586	259	132819
Bacteria;Proteobacteria;Gammaproteobacteria;Burkholderiales;Comamonadaceae;__	329	2	0	0	38
Bacteria;Proteobacteria;Gammaproteobacteria;Enterobacterales;Enterobacteriaceae;Escherichia-Shigella	3901	23	3	576	0
Bacteria;Proteobacteria;Gammaproteobacteria;Pseudomonadales;Moraxellaceae;Acinetobacter	10197	53	6	1042	0
Bacteria;Proteobacteria;Gammaproteobacteria;Pseudomonadales;Pseudomonadaceae;Pseudomonas	13	0	23859	0	49717
Bacteria;Proteobacteria;Gammaproteobacteria;Xanthomonadales;Xanthomonadaceae;Vulcaniibacterium	8748	48	8	2105	2

## Sheet: A_Fo_50x_2S_70
Supplementary Table S6. List of bacterial genera identified in the conserved microbiota analysis for each larval, adult and water sample.
# Constructed from biom file
#OTU ID	16A_Foshan_CR	18A_Foshan_CR	19A_Foshan_CR	20A_Foshan_CR	21A_Foshan_CR	22A_Foshan_CR	23A_Foshan_CR	24A_Foshan_CR	25A_Foshan_CR
Bacteria;Actinobacteriota;Actinobacteria;Corynebacteriales;Nocardiaceae;Rhodococcus	90	0	524	219	177	16	59	0	328
Bacteria;Actinobacteriota;Actinobacteria;Propionibacteriales;Propionibacteriaceae;Cutibacterium	95	297	81	521	352	156	25	8	155
Bacteria;Proteobacteria;Gammaproteobacteria;Pseudomonadales;Moraxellaceae;Acinetobacter	1036	236	28	0	6333	468	423	55	2918
Bacteria;Proteobacteria;Gammaproteobacteria;Pseudomonadales;Pseudomonadaceae;Pseudomonas	352	0	626	0	45	114	393	39	75
Bacteria;Proteobacteria;Gammaproteobacteria;Xanthomonadales;Xanthomonadaceae;Vulcaniibacterium	785	20226	7170	5965	11751	1070	6350	17	6762
Unassigned;__;__;__;__;__	1151	49	3775	1109	52	14	3172	0	253

## Sheet: L_Cr_50x_2S_70
Supplementary Table S6. List of bacterial genera identified in the conserved microbiota analysis for each larval, adult and water sample.
# Constructed from biom file
#OTU ID	1L_wild_CR	2L_wild_CR	3L_wild_CR	4L_wild_CR
Bacteria;Acidobacteriota;Blastocatellia;Blastocatellales;Blastocatellaceae;JGI 0001001-H03	17243	6421	0	42
Bacteria;Actinobacteriota;Acidimicrobiia;Microtrichales;Iamiaceae;Iamia	0	3494	1160	393
Bacteria;Actinobacteriota;Acidimicrobiia;Microtrichales;Microtrichaceae;IMCC26207	0	273	95	128
Bacteria;Actinobacteriota;Acidimicrobiia;Microtrichales;uncultured;uncultured bacterium	0	2509	56	7
Bacteria;Actinobacteriota;Actinobacteria;Corynebacteriales;Nocardiaceae;Rhodococcus	349	146	20	0
Bacteria;Actinobacteriota;Actinobacteria;Micrococcales;Microbacteriaceae;Leifsonia	0	117	10640	338
Bacteria;Actinobacteriota;Actinobacteria;Micrococcales;Microbacteriaceae;Microbacterium	0	936	1180	199
Bacteria;Actinobacteriota;Actinobacteria;Micrococcales;Microbacteriaceae;__	0	252	733	136
Bacteria;Actinobacteriota;Actinobacteria;PeM15;uncultured bacterium;__	0	81	112	75
Bacteria;Actinobacteriota;Actinobacteria;Propionibacteriales;Nocardioidaceae;Aeromicrobium	0	39	7	8
Bacteria;Actinobacteriota;Actinobacteria;Propionibacteriales;Nocardioidaceae;Nocardioides	0	969	4	72
Bacteria;Actinobacteriota;Thermoleophilia;Gaiellales;uncultured;uncultured bacterium	0	448	52	30
Bacteria;Actinobacteriota;Thermoleophilia;Solirubrobacterales;67-14;uncultured bacterium	0	464	221	52
Bacteria;Armatimonadota;Fimbriimonadia;Fimbriimonadales;Fimbriimonadaceae;uncultured bacterium	290	260	0	347
Bacteria;Bacteroidota;Bacteroidia;Chitinophagales;Chitinophagaceae;Edaphobaculum	628	11	804	1377
Bacteria;Bacteroidota;Bacteroidia;Chitinophagales;Chitinophagaceae;__	80	479	18	0
Bacteria;Bacteroidota;Bacteroidia;Cytophagales;Spirosomaceae;Runella	253	1976	20	159
Bacteria;Bacteroidota;Bacteroidia;Cytophagales;Spirosomaceae;Spirosoma	36	0	1891	6
Bacteria;Bacteroidota;Bacteroidia;Flavobacteriales;Crocinitomicaceae;Fluviicola	0	473	116	188
Bacteria;Bacteroidota;Bacteroidia;Flavobacteriales;Flavobacteriaceae;Flavobacterium	4018	1100	1777	3867
Bacteria;Bacteroidota;Bacteroidia;Flavobacteriales;Weeksellaceae;Chryseobacterium	1655	0	3186	39245
Bacteria;Bacteroidota;Bacteroidia;Sphingobacteriales;env.OPS 17;uncultured bacterium	165	49	0	17
Bacteria;Bdellovibrionota;Bdellovibrionia;Bdellovibrionales;Bdellovibrionaceae;Bdellovibrio	385	999	154	709
Bacteria;Bdellovibrionota;Oligoflexia;Oligoflexales;uncultured;uncultured bacterium	0	218	561	172
Bacteria;Chloroflexi;Chloroflexia;Thermomicrobiales;JG30-KF-CM45;uncultured bacterium	0	553	3218	1063
Bacteria;Cyanobacteria;Cyanobacteriia;Chloroplast;__;__	0	2023	191	183
Bacteria;Firmicutes;Bacilli;Bacillales;Bacillaceae;Bacillus	0	962	13	4
Bacteria;Firmicutes;Clostridia;Clostridiales;Clostridiaceae;Clostridium sensu stricto 1	764	2149	0	59
Bacteria;Myxococcota;Myxococcia;Myxococcales;Myxococcaceae;P3OB-42	8	0	55	46
Bacteria;Myxococcota;Polyangia;Polyangiales;Sandaracinaceae;uncultured	0	9888	21	986
Bacteria;Patescibacteria;Saccharimonadia;Saccharimonadales;uncultured bacterium;__	0	201	539	137
Bacteria;Planctomycetota;Planctomycetes;Gemmatales;Gemmataceae;Fimbriiglobus	1011	145	122	44
Bacteria;Planctomycetota;Planctomycetes;Gemmatales;Gemmataceae;Gemmata	160	853	0	8
Bacteria;Planctomycetota;Planctomycetes;Isosphaerales;Isosphaeraceae;Aquisphaera	0	7365	19	40
Bacteria;Planctomycetota;Planctomycetes;Isosphaerales;Isosphaeraceae;Paludisphaera	0	211	182	118
Bacteria;Planctomycetota;Planctomycetes;Isosphaerales;Isosphaeraceae;uncultured	0	2122	635	1095
Bacteria;Planctomycetota;Planctomycetes;Pirellulales;Pirellulaceae;Pirellula	273	225	1650	1565
Bacteria;Planctomycetota;Planctomycetes;Pirellulales;Pirellulaceae;uncultured	0	439	48	108
Bacteria;Planctomycetota;Planctomycetes;Planctomycetales;Rubinisphaeraceae;SH-PL14	0	545	375	112
Bacteria;Planctomycetota;Planctomycetes;Planctomycetales;Schlesneriaceae;Schlesneria	0	469	89	122
Bacteria;Proteobacteria;Alphaproteobacteria;Acetobacterales;Acetobacteraceae;Roseomonas	0	4750	1757	2180
Bacteria;Proteobacteria;Alphaproteobacteria;Acetobacterales;Acetobacteraceae;__	0	6010	1020	923
Bacteria;Proteobacteria;Alphaproteobacteria;Acetobacterales;Acetobacteraceae;uncultured	0	7870	203	588
Bacteria;Proteobacteria;Alphaproteobacteria;Caulobacterales;Caulobacteraceae;Asticcacaulis	257	0	58	75
Bacteria;Proteobacteria;Alphaproteobacteria;Caulobacterales;Caulobacteraceae;Brevundimonas	550	0	224	37
Bacteria;Proteobacteria;Alphaproteobacteria;Rhizobiales;Beijerinckiaceae;Bosea	678	9496	1327	1017
Bacteria;Proteobacteria;Alphaproteobacteria;Rhizobiales;Beijerinckiaceae;__	0	194	290	81
Bacteria;Proteobacteria;Alphaproteobacteria;Rhizobiales;Devosiaceae;Devosia	416	0	193	45
Bacteria;Proteobacteria;Alphaproteobacteria;Rhizobiales;Kaistiaceae;Kaistia	0	2104	4511	2131
Bacteria;Proteobacteria;Alphaproteobacteria;Rhizobiales;Rhizobiaceae;Allorhizobium-Neorhizobium-Pararhizobium-Rhizobium	9163	10720	127	1171
Bacteria;Proteobacteria;Alphaproteobacteria;Rhizobiales;Rhizobiaceae;Ensifer	177	13509	1647	469
Bacteria;Proteobacteria;Alphaproteobacteria;Rhizobiales;Rhizobiaceae;Mesorhizobium	0	391	431	223
Bacteria;Proteobacteria;Alphaproteobacteria;Rhizobiales;Rhizobiaceae;Shinella	1843	1005	1966	1449
Bacteria;Proteobacteria;Alphaproteobacteria;Rhizobiales;Rhizobiaceae;__	227	1	945	266
Bacteria;Proteobacteria;Alphaproteobacteria;Rhizobiales;Rhizobiales Incertae Sedis;Phreatobacter	0	2236	33	143
Bacteria;Proteobacteria;Alphaproteobacteria;Rhizobiales;Xanthobacteraceae;Bradyrhizobium	0	1652	206	12
Bacteria;Proteobacteria;Alphaproteobacteria;Rhizobiales;Xanthobacteraceae;Pseudorhodoplanes	0	847	29	36
Bacteria;Proteobacteria;Alphaproteobacteria;Rhizobiales;Xanthobacteraceae;__	153	20	0	6
Bacteria;Proteobacteria;Alphaproteobacteria;Rhodobacterales;Rhodobacteraceae;Rhodobacter	252	2605	17	351
Bacteria;Proteobacteria;Alphaproteobacteria;Rhodobacterales;Rhodobacteraceae;__	0	1405	60	120
Bacteria;Proteobacteria;Alphaproteobacteria;Sphingomonadales;Sphingomonadaceae;Altererythrobacter	393	917	28	75
Bacteria;Proteobacteria;Alphaproteobacteria;Sphingomonadales;Sphingomonadaceae;Novosphingobium	4185	35671	1238	2233
Bacteria;Proteobacteria;Alphaproteobacteria;Sphingomonadales;Sphingomonadaceae;Sphingobium	545	189	59	0
Bacteria;Proteobacteria;Alphaproteobacteria;Sphingomonadales;Sphingomonadaceae;Sphingomonas	1413	0	180	53
Bacteria;Proteobacteria;Alphaproteobacteria;Tistrellales;Geminicoccaceae;Candidatus Alysiosphaera	0	27	105	45
Bacteria;Proteobacteria;Gammaproteobacteria;Aeromonadales;Aeromonadaceae;Aeromonas	23303	0	21	45
Bacteria;Proteobacteria;Gammaproteobacteria;Burkholderiales;Burkholderiaceae;Lautropia	1075	3700	9	65
Bacteria;Proteobacteria;Gammaproteobacteria;Burkholderiales;Burkholderiaceae;Limnobacter	0	596	1071	268
Bacteria;Proteobacteria;Gammaproteobacteria;Burkholderiales;Comamonadaceae;Acidovorax	1739	473	0	53
Bacteria;Proteobacteria;Gammaproteobacteria;Burkholderiales;Comamonadaceae;Aquabacterium	146	1878	1365	958
Bacteria;Proteobacteria;Gammaproteobacteria;Burkholderiales;Comamonadaceae;Hydrogenophaga	187	17891	3669	4785
Bacteria;Proteobacteria;Gammaproteobacteria;Burkholderiales;Comamonadaceae;Variovorax	390	904	497	960
Bacteria;Proteobacteria;Gammaproteobacteria;Burkholderiales;Comamonadaceae;__	3317	1461	2843	852
Bacteria;Proteobacteria;Gammaproteobacteria;Burkholderiales;Methylophilaceae;Methylophilus	1327	205	3260	764
Bacteria;Proteobacteria;Gammaproteobacteria;Burkholderiales;Nitrosomonadaceae;Nitrosomonas	0	251	3	35
Bacteria;Proteobacteria;Gammaproteobacteria;Pseudomonadales;Moraxellaceae;Acinetobacter	39	11	0	5
Bacteria;Proteobacteria;Gammaproteobacteria;Pseudomonadales;Moraxellaceae;Enhydrobacter	117	8	0	9
Bacteria;Proteobacteria;Gammaproteobacteria;Pseudomonadales;Pseudomonadaceae;Pseudomonas	4488	1032	9	349
Bacteria;Proteobacteria;Gammaproteobacteria;Xanthomonadales;Xanthomonadaceae;Pseudoxanthomonas	0	49	259	899
Bacteria;Proteobacteria;Gammaproteobacteria;Xanthomonadales;Xanthomonadaceae;Vulcaniibacterium	304	473	12	78
Bacteria;Proteobacteria;Gammaproteobacteria;__;__;__	804	0	21	44
Bacteria;Verrucomicrobiota;Verrucomicrobiae;Chthoniobacterales;Chthoniobacteraceae;Chthoniobacter	0	70	647	386
Bacteria;Verrucomicrobiota;Verrucomicrobiae;Verrucomicrobiales;Verrucomicrobiaceae;uncultured	93	2194	83	38
Unassigned;__;__;__;__;__	26111	9518	1524	423

## Sheet: L_Fo_50x_2S_70
Supplementary Table S6. List of bacterial genera identified in the conserved microbiota analysis for each larval, adult and water sample.
# Constructed from biom file
#OTU ID	26L_F_CR_alt	27L_F_CR_alt	28L_F_CR_alt	5L_Foshan_CR	6L_Foshan_CR	7L_Foshan_CR	8L_Foshan_CR
Bacteria;Acidobacteriota;Acidobacteriae;Bryobacterales;Bryobacteraceae;Bryobacter	0	1583	937	0	357	5741	2184
Bacteria;Acidobacteriota;Blastocatellia;Blastocatellales;Blastocatellaceae;Blastocatella	13578	12367	10063	0	2934	22359	10764
Bacteria;Actinobacteriota;Acidimicrobiia;Microtrichales;Iamiaceae;Iamia	125	0	418	1546	713	511	109
Bacteria;Actinobacteriota;Acidimicrobiia;Microtrichales;uncultured;uncultured bacterium	17	85	5	124	74	21	0
Bacteria;Actinobacteriota;Actinobacteria;Corynebacteriales;Nocardiaceae;Rhodococcus	232	7	148	57	33	0	19
Bacteria;Actinobacteriota;Actinobacteria;Micrococcales;Microbacteriaceae;Microbacterium	161	185	2901	535	414	251	480
Bacteria;Actinobacteriota;Actinobacteria;Micrococcales;Microbacteriaceae;__	36	158	135	774	177	36	134
Bacteria;Actinobacteriota;Actinobacteria;Propionibacteriales;Nocardioidaceae;Nocardioides	26	0	99	259	17	0	30
Bacteria;Bacteroidota;Bacteroidia;Chitinophagales;Chitinophagaceae;Edaphobaculum	2046	9828	2352	61	330	0	0
Bacteria;Bacteroidota;Bacteroidia;Chitinophagales;Chitinophagaceae;Ferruginibacter	2961	13212	0	106	653	89	0
Bacteria;Bacteroidota;Bacteroidia;Chitinophagales;Chitinophagaceae;Terrimonas	1943	13371	859	9	671	176	0
Bacteria;Bacteroidota;Bacteroidia;Chitinophagales;Chitinophagaceae;__	2188	1305	0	443	76400	127643	52930
Bacteria;Bacteroidota;Bacteroidia;Chitinophagales;Chitinophagaceae;uncultured	1030	1321	12	0	672	860	0
Bacteria;Bacteroidota;Bacteroidia;Cytophagales;Spirosomaceae;Runella	1875	1984	149	384	144	253	133
Bacteria;Bacteroidota;Bacteroidia;Flavobacteriales;Crocinitomicaceae;Fluviicola	665	458	0	459	42	14	0
Bacteria;Bacteroidota;Bacteroidia;Flavobacteriales;Flavobacteriaceae;Flavobacterium	15498	8538	481	3119	5295	4840	1139
Bacteria;Bacteroidota;Bacteroidia;Flavobacteriales;Weeksellaceae;Chryseobacterium	118	0	3889	31844	18904	1323	0
Bacteria;Bdellovibrionota;Bdellovibrionia;Bdellovibrionales;Bdellovibrionaceae;Bdellovibrio	50	1983	0	0	1091	756	34
Bacteria;Chloroflexi;Chloroflexia;Thermomicrobiales;JG30-KF-CM45;uncultured bacterium	0	164	4073	0	20	52	69
Bacteria;Cyanobacteria;Cyanobacteriia;Chloroplast;__;__	1238	844	6931	22	174	0	0
Bacteria;Firmicutes;Bacilli;Paenibacillales;Paenibacillaceae;Paenibacillus	0	142	0	107	169	37	16
Bacteria;Firmicutes;Clostridia;Clostridiales;Clostridiaceae;__	1255	270	535	141	24	30	0
Bacteria;Planctomycetota;Phycisphaerae;Tepidisphaerales;Tepidisphaeraceae;Tepidisphaera	135	337	0	0	777	1618	135
Bacteria;Planctomycetota;Planctomycetes;Gemmatales;Gemmataceae;Fimbriiglobus	179	478	1572	102	256	916	257
Bacteria;Planctomycetota;Planctomycetes;Isosphaerales;Isosphaeraceae;Aquisphaera	819	682	2041	0	0	215	694
Bacteria;Planctomycetota;Planctomycetes;Isosphaerales;Isosphaeraceae;Paludisphaera	0	13	0	2001	547	156	145
Bacteria;Planctomycetota;Planctomycetes;Isosphaerales;Isosphaeraceae;__	488	268	3515	216	128	257	2181
Bacteria;Planctomycetota;Planctomycetes;Isosphaerales;Isosphaeraceae;uncultured	67	0	86	206	5	105	941
Bacteria;Planctomycetota;Planctomycetes;Pirellulales;Pirellulaceae;Pirellula	1456	2045	11397	305	7122	12988	1142
Bacteria;Planctomycetota;Planctomycetes;Planctomycetales;Rubinisphaeraceae;SH-PL14	0	287	3044	0	3	229	57
Bacteria;Proteobacteria;Alphaproteobacteria;Acetobacterales;Acetobacteraceae;Roseococcus	468	566	2	1545	1292	564	821
Bacteria;Proteobacteria;Alphaproteobacteria;Acetobacterales;Acetobacteraceae;Roseomonas	4624	4395	11391	3119	3476	2318	6071
Bacteria;Proteobacteria;Alphaproteobacteria;Acetobacterales;Acetobacteraceae;__	870	1137	889	1076	0	0	88
Bacteria;Proteobacteria;Alphaproteobacteria;Acetobacterales;Acetobacteraceae;uncultured	385	145	117	391	100	0	181
Bacteria;Proteobacteria;Alphaproteobacteria;Caulobacterales;Caulobacteraceae;Asticcacaulis	2690	272	939	296	0	229	0
Bacteria;Proteobacteria;Alphaproteobacteria;Caulobacterales;Caulobacteraceae;Brevundimonas	88	349	447	0	18	70	0
Bacteria;Proteobacteria;Alphaproteobacteria;Micropepsales;Micropepsaceae;uncultured	447	102	0	18	376	423	295
Bacteria;Proteobacteria;Alphaproteobacteria;Rhizobiales;Beijerinckiaceae;Bosea	6031	2762	1490	6695	1061	1130	1223
Bacteria;Proteobacteria;Alphaproteobacteria;Rhizobiales;Beijerinckiaceae;alphaI cluster	517	7	0	0	84	52	10
Bacteria;Proteobacteria;Alphaproteobacteria;Rhizobiales;Devosiaceae;Devosia	131	15	89	126	154	1100	868
Bacteria;Proteobacteria;Alphaproteobacteria;Rhizobiales;Kaistiaceae;Kaistia	982	806	906	28081	12693	4130	3719
Bacteria;Proteobacteria;Alphaproteobacteria;Rhizobiales;Rhizobiaceae;Allorhizobium-Neorhizobium-Pararhizobium-Rhizobium	58390	13156	2846	1490	576	2810	5088
Bacteria;Proteobacteria;Alphaproteobacteria;Rhizobiales;Rhizobiaceae;Mesorhizobium	64	0	113	1964	1991	653	986
Bacteria;Proteobacteria;Alphaproteobacteria;Rhizobiales;Rhizobiaceae;Shinella	863	228	261	1167	1039	1069	65
Bacteria;Proteobacteria;Alphaproteobacteria;Rhizobiales;Rhizobiaceae;__	1310	586	639	2377	2079	600	1074
Bacteria;Proteobacteria;Alphaproteobacteria;Rhizobiales;Rhizobiales Incertae Sedis;Phreatobacter	662	468	1781	75	28	525	273
Bacteria;Proteobacteria;Alphaproteobacteria;Rhizobiales;Xanthobacteraceae;Bradyrhizobium	95	0	7	139	107	121	167
Bacteria;Proteobacteria;Alphaproteobacteria;Rhizobiales;__;__	1276	196	8	20	0	162	71
Bacteria;Proteobacteria;Alphaproteobacteria;Rhodobacterales;Rhodobacteraceae;Rhodobacter	546	1580	6852	64	776	4281	1221
Bacteria;Proteobacteria;Alphaproteobacteria;Rhodobacterales;Rhodobacteraceae;__	186	1743	5886	0	0	31	534
Bacteria;Proteobacteria;Alphaproteobacteria;Sphingomonadales;Sphingomonadaceae;Novosphingobium	2951	1594	0	7675	12568	2904	1029
Bacteria;Proteobacteria;Alphaproteobacteria;Sphingomonadales;Sphingomonadaceae;Sphingomonas	7775	936	538	246	26	156	75
Bacteria;Proteobacteria;Alphaproteobacteria;Sphingomonadales;Sphingomonadaceae;Sphingopyxis	494	107	0	254	1533	2068	286
Bacteria;Proteobacteria;Gammaproteobacteria;Burkholderiales;Burkholderiaceae;Lautropia	275	677	957	0	203	69	87
Bacteria;Proteobacteria;Gammaproteobacteria;Burkholderiales;Comamonadaceae;Aquabacterium	0	1312	3245	859	172	197	182
Bacteria;Proteobacteria;Gammaproteobacteria;Burkholderiales;Comamonadaceae;Hydrogenophaga	3038	1220	4069	902	3409	4409	15619
Bacteria;Proteobacteria;Gammaproteobacteria;Burkholderiales;Comamonadaceae;Variovorax	1630	232	0	503	267	31	25
Bacteria;Proteobacteria;Gammaproteobacteria;Burkholderiales;Comamonadaceae;__	6591	315	946	1358	65	13	23
Bacteria;Proteobacteria;Gammaproteobacteria;Burkholderiales;Methylophilaceae;Methylophilus	1619	2790	0	915	405	2022	0
Bacteria;Proteobacteria;Gammaproteobacteria;Cellvibrionales;Cellvibrionaceae;Cellvibrio	556	0	861	6685	594	5778	48
Bacteria;Proteobacteria;Gammaproteobacteria;Xanthomonadales;Xanthomonadaceae;Pseudoxanthomonas	5044	13144	11899	6197	5384	4074	4506
Bacteria;Proteobacteria;Gammaproteobacteria;Xanthomonadales;Xanthomonadaceae;Vulcaniibacterium	565	241	1252	348	39	77	115
Bacteria;Verrucomicrobiota;Verrucomicrobiae;Chthoniobacterales;Chthoniobacteraceae;Chthoniobacter	620	111	0	35	78	159	0
Bacteria;Verrucomicrobiota;Verrucomicrobiae;Verrucomicrobiales;Verrucomicrobiaceae;Prosthecobacter	14510	5282	386	0	3076	2908	10597
Unassigned;__;__;__;__;__	4277	1422	3721	4568	1669	758	1856

## Sheet: W_end_50x_2S_70
Supplementary Table S6. List of bacterial genera identified in the conserved microbiota analysis for each larval, adult and water sample.
# Constructed from biom file
#OTU ID	CR1B	CR1C	CR1A	CR2E	CR2F	CR2D
Bacteria;Acidobacteriota;Acidobacteriae;Bryobacterales;Bryobacteraceae;Bryobacter	188	306	1209	2282	1897	548
Bacteria;Acidobacteriota;Acidobacteriae;Bryobacterales;Bryobacteraceae;__	2	44	48	183	14	20
Bacteria;Acidobacteriota;Blastocatellia;11-24;uncultured bacterium;__	337	65	385	1511	8	255
Bacteria;Acidobacteriota;Blastocatellia;Blastocatellales;Blastocatellaceae;Blastocatella	39	8	42	1511	194	376
Bacteria;Acidobacteriota;Blastocatellia;Blastocatellales;Blastocatellaceae;__	82	3507	11	568	11045	34
Bacteria;Acidobacteriota;Vicinamibacteria;Vicinamibacterales;Vicinamibacteraceae;__	327	50	1737	326	35	331
Bacteria;Actinobacteriota;Acidimicrobiia;Microtrichales;Iamiaceae;Iamia	2706	410	754	4274	308	2230
Bacteria;Actinobacteriota;Acidimicrobiia;Microtrichales;Iamiaceae;__	3485	990	70	404	420	422
Bacteria;Actinobacteriota;Acidimicrobiia;Microtrichales;Ilumatobacteraceae;CL500-29 marine group	1217	129	217	102	511	57
Bacteria;Actinobacteriota;Acidimicrobiia;Microtrichales;Ilumatobacteraceae;Ilumatobacter	1511	1228	297	381	92	52
Bacteria;Actinobacteriota;Acidimicrobiia;Microtrichales;Ilumatobacteraceae;uncultured	238	113	532	330	883	377
Bacteria;Actinobacteriota;Acidimicrobiia;Microtrichales;Microtrichaceae;IMCC26207	293	240	60	2048	703	39
Bacteria;Actinobacteriota;Acidimicrobiia;Microtrichales;uncultured;__	72	74	736	170	1194	90
Bacteria;Actinobacteriota;Acidimicrobiia;Microtrichales;uncultured;uncultured bacterium	793	458	664	1589	823	1683
Bacteria;Actinobacteriota;Actinobacteria;Corynebacteriales;Mycobacteriaceae;Mycobacterium	20	17	805	5027	6298	431
Bacteria;Actinobacteriota;Actinobacteria;Frankiales;Sporichthyaceae;__	1237	703	352	469	102	64
Bacteria;Actinobacteriota;Actinobacteria;Micrococcales;Microbacteriaceae;__	1829	29	57	213	40	25
Bacteria;Actinobacteriota;Actinobacteria;Micromonosporales;Micromonosporaceae;Actinoplanes	36	9	632	14	75	159
Bacteria;Actinobacteriota;Actinobacteria;Propionibacteriales;Nocardioidaceae;Nocardioides	22	35	294	238	96	734
Bacteria;Actinobacteriota;Actinobacteria;Pseudonocardiales;Pseudonocardiaceae;Pseudonocardia	445	247	106	593	287	165
Bacteria;Actinobacteriota;Thermoleophilia;Gaiellales;uncultured;uncultured bacterium	331	119	227	1104	340	1519
Bacteria;Actinobacteriota;Thermoleophilia;Solirubrobacterales;67-14;uncultured bacterium	571	86	880	1790	555	971
Bacteria;Actinobacteriota;Thermoleophilia;Solirubrobacterales;Solirubrobacteraceae;__	2	3	293	37	8	269
Bacteria;Armatimonadota;Armatimonadia;Armatimonadales;__;__	12	221	10	85	13	12
Bacteria;Armatimonadota;Armatimonadia;Armatimonadales;uncultured bacterium;__	57	167	29	53	6	2
Bacteria;Armatimonadota;Fimbriimonadia;Fimbriimonadales;Fimbriimonadaceae;uncultured bacterium	2973	1799	497	1243	10360	333
Bacteria;Bacteroidota;Bacteroidia;Chitinophagales;Chitinophagaceae;Puia	9	11	21	24	65	21
Bacteria;Bacteroidota;Bacteroidia;Chitinophagales;Chitinophagaceae;Sediminibacterium	14218	4691	1895	5070	101	1358
Bacteria;Bacteroidota;Bacteroidia;Chitinophagales;Chitinophagaceae;Terrimonas	27117	209	281	43	38	417
Bacteria;Bacteroidota;Bacteroidia;Chitinophagales;Chitinophagaceae;__	25	21	509	114	27	20
Bacteria;Bacteroidota;Bacteroidia;Chitinophagales;Chitinophagaceae;uncultured	61	48	230	233	261	129
Bacteria;Bacteroidota;Bacteroidia;Chitinophagales;Saprospiraceae;uncultured	2796	69	291	1668	18	24
Bacteria;Bacteroidota;Bacteroidia;Cytophagales;Cytophagaceae;Sporocytophaga	15	2259	107	18980	3018	110
Bacteria;Bacteroidota;Bacteroidia;Cytophagales;Microscillaceae;Flexibacter	2	3	26	48	79	8
Bacteria;Bacteroidota;Bacteroidia;Cytophagales;Microscillaceae;Ohtaekwangia	3088	127	182	867	2695	828
Bacteria;Bacteroidota;Bacteroidia;Cytophagales;Microscillaceae;uncultured	2476	8363	5906	5872	541	146
Bacteria;Bacteroidota;Bacteroidia;Cytophagales;Spirosomaceae;Runella	3931	61	60	207	197	72
Bacteria;Bacteroidota;Bacteroidia;Flavobacteriales;Crocinitomicaceae;Fluviicola	463	830	175	262	244	3523
Bacteria;Bacteroidota;Bacteroidia;Flavobacteriales;Flavobacteriaceae;Flavobacterium	3240	22	126	152	77	605
Bacteria;Bacteroidota;Bacteroidia;Sphingobacteriales;env.OPS 17;__	12	2150	275	1195	2505	111
Bacteria;Bdellovibrionota;Bdellovibrionia;Bdellovibrionales;Bdellovibrionaceae;Bdellovibrio	1161	3214	1420	432	1798	1093
Bacteria;Bdellovibrionota;Oligoflexia;0319-6G20;__;__	298	16	163	45	116	128
Bacteria;Bdellovibrionota;Oligoflexia;0319-6G20;uncultured bacterium;__	116	329	433	3418	1792	67
Bacteria;Chloroflexi;Anaerolineae;Caldilineales;Caldilineaceae;uncultured	96	308	3185	319	301	392
Bacteria;Chloroflexi;Anaerolineae;SBR1031;A4b;__	458	3383	346	6456	323	49
Bacteria;Chloroflexi;Anaerolineae;SBR1031;A4b;uncultured bacterium	8	430	279	1321	159	41
Bacteria;Chloroflexi;Chloroflexia;Chloroflexales;Roseiflexaceae;uncultured	7	36	1776	152	115	69
Bacteria;Chloroflexi;Chloroflexia;Thermomicrobiales;JG30-KF-CM45;__	85	298	240	641	372	464
Bacteria;Chloroflexi;Chloroflexia;Thermomicrobiales;JG30-KF-CM45;uncultured bacterium	11803	1566	648	3317	921	2417
Bacteria;Chloroflexi;TK10;metagenome;__;__	24	20	179	489	119	25
Bacteria;Cyanobacteria;Cyanobacteriia;Chloroplast;__;__	8872	7940	5489	757	1642	4884
Bacteria;Cyanobacteria;Vampirivibrionia;Obscuribacterales;Obscuribacteraceae;uncultured bacterium	18	28	418	40	254	10
Bacteria;Dependentiae;Babeliae;Babeliales;uncultured bacterium;__	7138	3751	4	51	16	8
Bacteria;Gemmatimonadota;Gemmatimonadetes;Gemmatimonadales;Gemmatimonadaceae;Gemmatimonas	338	71	1555	25	29	147
Bacteria;Gemmatimonadota;Gemmatimonadetes;Gemmatimonadales;Gemmatimonadaceae;uncultured	91	9	1391	60	3	107
Bacteria;Myxococcota;Polyangia;Haliangiales;Haliangiaceae;Haliangium	12	8	469	294	127	152
Bacteria;Myxococcota;Polyangia;Polyangiales;BIrii41;__	4035	750	4271	647	201	1460
Bacteria;Myxococcota;Polyangia;Polyangiales;BIrii41;metagenome	214	1716	4	50	143	34
Bacteria;Myxococcota;Polyangia;Polyangiales;Phaselicystidaceae;Phaselicystis	7	21	99	304	224	8
Bacteria;Myxococcota;Polyangia;Polyangiales;Polyangiaceae;Pajaroellobacter	9	538	380	307	137	516
Bacteria;Myxococcota;Polyangia;Polyangiales;Sandaracinaceae;Sandaracinus	177	56	111	252	416	9
Bacteria;Myxococcota;Polyangia;Polyangiales;Sandaracinaceae;uncultured	13	7	7073	1615	661	2663
Bacteria;Nitrospirota;Nitrospiria;Nitrospirales;Nitrospiraceae;Nitrospira	10	4	1480	74	17	554
Bacteria;Patescibacteria;Parcubacteria;uncultured bacterium;__;__	5	78	420	337	713	2016
Bacteria;Planctomycetota;OM190;uncultured bacterium;__;__	259	1753	223	1857	1983	103
Bacteria;Planctomycetota;Phycisphaerae;Phycisphaerales;Phycisphaeraceae;SM1A02	3159	1572	583	5874	8414	3042
Bacteria;Planctomycetota;Phycisphaerae;Tepidisphaerales;Tepidisphaeraceae;Tepidisphaera	75	6	525	3783	419	72
Bacteria;Planctomycetota;Phycisphaerae;Tepidisphaerales;Tepidisphaeraceae;uncultured bacterium	2145	886	57	663	580	202
Bacteria;Planctomycetota;Phycisphaerae;Tepidisphaerales;WD2101 soil group;uncultured bacterium	949	2570	1454	4327	9849	590
Bacteria;Planctomycetota;Planctomycetes;Gemmatales;Gemmataceae;Fimbriiglobus	3307	2757	171	4018	17898	428
Bacteria;Planctomycetota;Planctomycetes;Gemmatales;Gemmataceae;Gemmata	3653	1175	368	2378	4580	1221
Bacteria;Planctomycetota;Planctomycetes;Gemmatales;Gemmataceae;__	164	5	32	24	101	320
Bacteria;Planctomycetota;Planctomycetes;Gemmatales;Gemmataceae;uncultured	1023	829	621	217	4715	855
Bacteria;Planctomycetota;Planctomycetes;Isosphaerales;Isosphaeraceae;Aquisphaera	658	51	62	339	1426	112
Bacteria;Planctomycetota;Planctomycetes;Isosphaerales;Isosphaeraceae;__	4855	1460	40	1172	1357	35
Bacteria;Planctomycetota;Planctomycetes;Isosphaerales;Isosphaeraceae;uncultured	157	3	7	296	503	337
Bacteria;Planctomycetota;Planctomycetes;Pirellulales;Pirellulaceae;Pir4 lineage	762	744	1378	5408	2332	1182
Bacteria;Planctomycetota;Planctomycetes;Pirellulales;Pirellulaceae;Pirellula	704	341	1351	1323	192	1084
Bacteria;Planctomycetota;Planctomycetes;Pirellulales;Pirellulaceae;uncultured	4017	2104	3010	5649	4167	1507
Bacteria;Planctomycetota;Planctomycetes;Planctomycetales;Rubinisphaeraceae;SH-PL14	580	295	1127	2317	168	823
Bacteria;Planctomycetota;Planctomycetes;Planctomycetales;Schlesneriaceae;Planctopirus	675	9	231	254	33	9
Bacteria;Planctomycetota;Planctomycetes;Planctomycetales;uncultured;metagenome	6	29	155	477	238	71
Bacteria;Planctomycetota;Planctomycetes;Planctomycetales;uncultured;uncultured bacterium	5	281	1365	1512	907	1117
Bacteria;Planctomycetota;Planctomycetes;uncultured;__;__	669	199	24	2531	137	294
Bacteria;Planctomycetota;Planctomycetes;uncultured;uncultured bacterium;__	8	5	29	19	5	22
Bacteria;Proteobacteria;Alphaproteobacteria;Acetobacterales;Acetobacteraceae;Roseomonas	11989	6798	408	11747	9075	3895
Bacteria;Proteobacteria;Alphaproteobacteria;Acetobacterales;Acetobacteraceae;__	489	244	369	232	890	2014
Bacteria;Proteobacteria;Alphaproteobacteria;Acetobacterales;Acetobacteraceae;uncultured	50	1126	253	207	728	1844
Bacteria;Proteobacteria;Alphaproteobacteria;Azospirillales;Azospirillaceae;Azospirillum	16	65	302	74	659	15
Bacteria;Proteobacteria;Alphaproteobacteria;Azospirillales;Azospirillaceae;__	54	7	286	148	1007	221
Bacteria;Proteobacteria;Alphaproteobacteria;Caulobacterales;Caulobacteraceae;Asticcacaulis	125	145	28	407	414	29
Bacteria;Proteobacteria;Alphaproteobacteria;Caulobacterales;Hyphomonadaceae;Hirschia	131	507	1925	1276	2574	2600
Bacteria;Proteobacteria;Alphaproteobacteria;Caulobacterales;Hyphomonadaceae;SWB02	1174	2108	2769	50	190	259
Bacteria;Proteobacteria;Alphaproteobacteria;Defluviicoccales;uncultured;__	57	69	237	66	24	32
Bacteria;Proteobacteria;Alphaproteobacteria;Elsterales;uncultured;__	140	396	5485	8620	5880	1090
Bacteria;Proteobacteria;Alphaproteobacteria;Micavibrionales;uncultured;uncultured bacterium	604	59	608	30	17228	2973
Bacteria;Proteobacteria;Alphaproteobacteria;Micropepsales;Micropepsaceae;uncultured	1141	121	3821	3896	1194	674
Bacteria;Proteobacteria;Alphaproteobacteria;Reyranellales;Reyranellaceae;Reyranella	667	260	1992	2796	20427	41
Bacteria;Proteobacteria;Alphaproteobacteria;Reyranellales;Reyranellaceae;uncultured	103	25	251	21	18	82
Bacteria;Proteobacteria;Alphaproteobacteria;Rhizobiales;Beijerinckiaceae;Bosea	489	997	321	2711	2301	688
Bacteria;Proteobacteria;Alphaproteobacteria;Rhizobiales;Beijerinckiaceae;__	24	30	153	17	33	168
Bacteria;Proteobacteria;Alphaproteobacteria;Rhizobiales;Beijerinckiaceae;alphaI cluster	81	395	401	261	685	154
Bacteria;Proteobacteria;Alphaproteobacteria;Rhizobiales;Devosiaceae;Devosia	2023	1541	924	9485	6191	330
Bacteria;Proteobacteria;Alphaproteobacteria;Rhizobiales;Hyphomicrobiaceae;Hyphomicrobium	491	304	764	2045	380	412
Bacteria;Proteobacteria;Alphaproteobacteria;Rhizobiales;Hyphomicrobiaceae;Pedomicrobium	40	78	929	422	219	614
Bacteria;Proteobacteria;Alphaproteobacteria;Rhizobiales;Kaistiaceae;Kaistia	743	798	43	13792	8126	2495
Bacteria;Proteobacteria;Alphaproteobacteria;Rhizobiales;Labraceae;Labrys	150	138	136	960	1207	46
Bacteria;Proteobacteria;Alphaproteobacteria;Rhizobiales;Rhizobiaceae;Allorhizobium-Neorhizobium-Pararhizobium-Rhizobium	423	462	182	215	291	26
Bacteria;Proteobacteria;Alphaproteobacteria;Rhizobiales;Rhizobiaceae;Mesorhizobium	601	901	533	3862	1218	184
Bacteria;Proteobacteria;Alphaproteobacteria;Rhizobiales;Rhizobiaceae;__	1698	708	186	1945	1834	1049
Bacteria;Proteobacteria;Alphaproteobacteria;Rhizobiales;Rhizobiales Incertae Sedis;Nordella	16	9	344	99	54	99
Bacteria;Proteobacteria;Alphaproteobacteria;Rhizobiales;Rhizobiales Incertae Sedis;uncultured	7	76	582	254	239	259
Bacteria;Proteobacteria;Alphaproteobacteria;Rhizobiales;Xanthobacteraceae;Bradyrhizobium	169	1733	639	2344	3102	346
Bacteria;Proteobacteria;Alphaproteobacteria;Rhizobiales;Xanthobacteraceae;Pseudorhodoplanes	1314	1625	647	4066	3932	1472
Bacteria;Proteobacteria;Alphaproteobacteria;Rhizobiales;Xanthobacteraceae;__	2	52	321	2766	161	125
Bacteria;Proteobacteria;Alphaproteobacteria;Rhizobiales;Xanthobacteraceae;uncultured	39	91	2055	552	557	1376
Bacteria;Proteobacteria;Alphaproteobacteria;Rhizobiales;__;__	181	133	200	5073	625	7
Bacteria;Proteobacteria;Alphaproteobacteria;Rhodobacterales;Rhodobacteraceae;Rhodobacter	7959	300	58	1460	72	247
Bacteria;Proteobacteria;Alphaproteobacteria;Rhodobacterales;Rhodobacteraceae;__	4866	1104	149	2612	75	1881
Bacteria;Proteobacteria;Alphaproteobacteria;Rhodospirillales;Magnetospirillaceae;__	14	227	126	120	373	19
Bacteria;Proteobacteria;Alphaproteobacteria;Rhodospirillales;Rhodospirillaceae;uncultured	754	36	5745	453	463	567
Bacteria;Proteobacteria;Alphaproteobacteria;Rhodospirillales;uncultured;uncultured bacterium	515	19	628	1623	6886	68
Bacteria;Proteobacteria;Alphaproteobacteria;Rickettsiales;Rickettsiaceae;__	34	213	27	120	168	29
Bacteria;Proteobacteria;Alphaproteobacteria;Rickettsiales;__;__	299	43	60	99	986	3
Bacteria;Proteobacteria;Alphaproteobacteria;Sphingomonadales;Sphingomonadaceae;Novosphingobium	742	1383	617	566	5902	18605
Bacteria;Proteobacteria;Alphaproteobacteria;Sphingomonadales;Sphingomonadaceae;Sphingomonas	357	807	487	6800	6180	96
Bacteria;Proteobacteria;Alphaproteobacteria;Sphingomonadales;Sphingomonadaceae;Sphingopyxis	176	448	179	1252	8067	47
Bacteria;Proteobacteria;Alphaproteobacteria;Sphingomonadales;Sphingomonadaceae;__	16520	1523	1561	2	49	138
Bacteria;Proteobacteria;Alphaproteobacteria;Tistrellales;Geminicoccaceae;Candidatus Alysiosphaera	188	2156	136	1231	5759	2557
Bacteria;Proteobacteria;Alphaproteobacteria;uncultured;__;__	5761	174	1631	1043	2307	19
Bacteria;Proteobacteria;Alphaproteobacteria;uncultured;uncultured bacterium;__	207	78	655	335	959	262
Bacteria;Proteobacteria;Gammaproteobacteria;Burkholderiales;Burkholderiaceae;Limnobacter	3075	3126	621	51217	36253	780
Bacteria;Proteobacteria;Gammaproteobacteria;Burkholderiales;Comamonadaceae;Delftia	19	2	62	487	126	260
Bacteria;Proteobacteria;Gammaproteobacteria;Burkholderiales;Comamonadaceae;Hydrogenophaga	377	495	526	867	1629	317
Bacteria;Proteobacteria;Gammaproteobacteria;Burkholderiales;Comamonadaceae;Pelomonas	4399	26	146	120	79	42
Bacteria;Proteobacteria;Gammaproteobacteria;Burkholderiales;Comamonadaceae;__	4034	1661	33904	3161	2311	3712
Bacteria;Proteobacteria;Gammaproteobacteria;Burkholderiales;Methylophilaceae;Methylotenera	214	87	7747	103	121	430
Bacteria;Proteobacteria;Gammaproteobacteria;Burkholderiales;Nitrosomonadaceae;mle1-7	729	9	655	43	20	136
Bacteria;Proteobacteria;Gammaproteobacteria;Burkholderiales;TRA3-20;uncultured bacterium	97	41	874	39	275	153
Bacteria;Proteobacteria;Gammaproteobacteria;Burkholderiales;__;__	41	32	83	73	198	2
Bacteria;Proteobacteria;Gammaproteobacteria;CCD24;uncultured bacterium;__	31	19	721	62	40	439
Bacteria;Proteobacteria;Gammaproteobacteria;Cellvibrionales;Cellvibrionaceae;Cellvibrio	7915	896	59	2946	6739	70
Bacteria;Proteobacteria;Gammaproteobacteria;Ga0077536;__;__	296	436	119	355	357	47
Bacteria;Proteobacteria;Gammaproteobacteria;Gammaproteobacteria Incertae Sedis;Unknown Family;Acidibacter	165	203	1531	109	246	653
Bacteria;Proteobacteria;Gammaproteobacteria;Gammaproteobacteria Incertae Sedis;Unknown Family;Candidatus Ovatusbacter	35	103	1774	122	12	86
Bacteria;Proteobacteria;Gammaproteobacteria;Gammaproteobacteria Incertae Sedis;Unknown Family;__	269	25	30	11	16	5
Bacteria;Proteobacteria;Gammaproteobacteria;Pseudomonadales;Moraxellaceae;Acinetobacter	28	5	47	993	234	314
Bacteria;Proteobacteria;Gammaproteobacteria;Salinisphaerales;Solimonadaceae;Nevskia	574	4859	264	1957	977	21
Bacteria;Proteobacteria;Gammaproteobacteria;Salinisphaerales;Solimonadaceae;Panacagrimonas	2233	13714	6036	766	2206	3824
Bacteria;Proteobacteria;Gammaproteobacteria;Steroidobacterales;Steroidobacteraceae;Steroidobacter	37	7	1244	145	779	134
Bacteria;Proteobacteria;Gammaproteobacteria;Steroidobacterales;Steroidobacteraceae;uncultured	1258	1111	1217	54	77	1040
Bacteria;Proteobacteria;Gammaproteobacteria;Xanthomonadales;Xanthomonadaceae;Pseudoxanthomonas	886	238	42	4774	1449	73
Bacteria;Proteobacteria;Gammaproteobacteria;__;__;__	468	405	418	617	352	285
Bacteria;Verrucomicrobiota;Verrucomicrobiae;Chthoniobacterales;Chthoniobacteraceae;Chthoniobacter	702	55	1611	35	485	522
Bacteria;Verrucomicrobiota;Verrucomicrobiae;Opitutales;Opitutaceae;Lacunisphaera	435	7	303	672	427	126
Bacteria;Verrucomicrobiota;Verrucomicrobiae;Opitutales;Opitutaceae;Opitutus	155	116	703	861	352	117
Bacteria;Verrucomicrobiota;Verrucomicrobiae;Verrucomicrobiales;Verrucomicrobiaceae;Prosthecobacter	825	1522	2	26811	5778	63
Unassigned;__;__;__;__;__	183	99	1067	383	246	48

## Sheet: W_start_50x_2S_70
Supplementary Table S6. List of bacterial genera identified in the conserved microbiota analysis for each larval, adult and water sample.
# Constructed from biom file
#OTU ID	CR1	CR2A	CR2B	CR2C
Bacteria;Abditibacteriota;Abditibacteria;Abditibacteriales;Abditibacteriaceae;Abditibacterium	106	6	150	13
Bacteria;Acidobacteriota;Blastocatellia;Blastocatellales;Blastocatellaceae;Blastocatella	25	22	42	13
Bacteria;Actinobacteriota;Acidimicrobiia;Microtrichales;Iamiaceae;Iamia	6615	11	5673	13
Bacteria;Actinobacteriota;Acidimicrobiia;Microtrichales;Iamiaceae;__	10	8	15	0
Bacteria;Actinobacteriota;Acidimicrobiia;Microtrichales;Microtrichaceae;uncultured	52	7	28	56
Bacteria;Actinobacteriota;Acidimicrobiia;Microtrichales;uncultured;uncultured bacterium	858	18	422	0
Bacteria;Actinobacteriota;Actinobacteria;Corynebacteriales;Mycobacteriaceae;Mycobacterium	314	292	279	45
Bacteria;Actinobacteriota;Actinobacteria;Corynebacteriales;Nocardiaceae;Nocardia	6	135	8	0
Bacteria;Actinobacteriota;Actinobacteria;Corynebacteriales;Nocardiaceae;Rhodococcus	117	255	65	5
Bacteria;Actinobacteriota;Actinobacteria;Corynebacteriales;Nocardiaceae;Williamsia	173	0	7	3
Bacteria;Actinobacteriota;Actinobacteria;Frankiales;Geodermatophilaceae;Klenkia	12	13	39	8
Bacteria;Actinobacteriota;Actinobacteria;Frankiales;Nakamurellaceae;Nakamurella	852	40	238	96
Bacteria;Actinobacteriota;Actinobacteria;Kineosporiales;Kineosporiaceae;Kineococcus	0	33	17	7
Bacteria;Actinobacteriota;Actinobacteria;Micrococcales;Cellulomonadaceae;Cellulomonas	135	2	56	480
Bacteria;Actinobacteriota;Actinobacteria;Micrococcales;Microbacteriaceae;Curtobacterium	49	23	111	55
Bacteria;Actinobacteriota;Actinobacteria;Micrococcales;Microbacteriaceae;Herbiconiux	471	58	239	647
Bacteria;Actinobacteriota;Actinobacteria;Micrococcales;Microbacteriaceae;Microbacterium	3338	63	1410	309
Bacteria;Actinobacteriota;Actinobacteria;Micrococcales;Microbacteriaceae;__	491	55	524	1139
Bacteria;Actinobacteriota;Actinobacteria;Micrococcales;Micrococcaceae;Paenarthrobacter	157	44	34	38
Bacteria;Actinobacteriota;Actinobacteria;Micrococcales;Micrococcaceae;Pseudarthrobacter	103	68	39	0
Bacteria;Actinobacteriota;Actinobacteria;Micromonosporales;Micromonosporaceae;Actinoplanes	497	332	346	35
Bacteria;Actinobacteriota;Actinobacteria;Micromonosporales;Micromonosporaceae;Micromonospora	109	33	89	0
Bacteria;Actinobacteriota;Actinobacteria;PeM15;uncultured bacterium;__	206	13	205	192
Bacteria;Actinobacteriota;Actinobacteria;Propionibacteriales;Nocardioidaceae;Aeromicrobium	105	0	56	24
Bacteria;Actinobacteriota;Actinobacteria;Propionibacteriales;Nocardioidaceae;Nocardioides	369	230	601	7
Bacteria;Actinobacteriota;Actinobacteria;Pseudonocardiales;Pseudonocardiaceae;Actinomycetospora	234	77	101	44
Bacteria;Actinobacteriota;Actinobacteria;Pseudonocardiales;Pseudonocardiaceae;Pseudonocardia	187	82	116	0
Bacteria;Actinobacteriota;Actinobacteria;Streptomycetales;Streptomycetaceae;Streptomyces	17	15	20	0
Bacteria;Actinobacteriota;Thermoleophilia;Solirubrobacterales;67-14;uncultured bacterium	161	15	48	30
Bacteria;Actinobacteriota;Thermoleophilia;Solirubrobacterales;Solirubrobacteraceae;uncultured	536	47	332	8
Bacteria;Armatimonadota;Armatimonadia;Armatimonadales;uncultured bacterium;__	10	2	4	7
Bacteria;Armatimonadota;Fimbriimonadia;Fimbriimonadales;Fimbriimonadaceae;__	5	303	60	75
Bacteria;Armatimonadota;uncultured;uncultured bacterium;__;__	109	80	123	86
Bacteria;Bacteroidota;Bacteroidia;Chitinophagales;37-13;__	1012	10	3484	11833
Bacteria;Bacteroidota;Bacteroidia;Chitinophagales;37-13;uncultured bacterium	9	0	28	32
Bacteria;Bacteroidota;Bacteroidia;Chitinophagales;Chitinophagaceae;Aurantisolimonas	40	2	43	670
Bacteria;Bacteroidota;Bacteroidia;Chitinophagales;Chitinophagaceae;Cnuella	440	10081	1855	3
Bacteria;Bacteroidota;Bacteroidia;Chitinophagales;Chitinophagaceae;Edaphobaculum	1953	32053	1432	10410
Bacteria;Bacteroidota;Bacteroidia;Chitinophagales;Chitinophagaceae;Ferruginibacter	8397	14	7412	108
Bacteria;Bacteroidota;Bacteroidia;Chitinophagales;Chitinophagaceae;Flaviaesturariibacter	66	19384	361	56
Bacteria;Bacteroidota;Bacteroidia;Chitinophagales;Chitinophagaceae;Lacibacter	244	0	289	14
Bacteria;Bacteroidota;Bacteroidia;Chitinophagales;Chitinophagaceae;Rurimicrobium	227	0	317	19
Bacteria;Bacteroidota;Bacteroidia;Chitinophagales;Chitinophagaceae;Sediminibacterium	401	144	245	134
Bacteria;Bacteroidota;Bacteroidia;Chitinophagales;Chitinophagaceae;Terrimonas	88	7	121	59
Bacteria;Bacteroidota;Bacteroidia;Chitinophagales;Chitinophagaceae;__	205	48	355	137
Bacteria;Bacteroidota;Bacteroidia;Chitinophagales;Chitinophagaceae;uncultured	456	0	589	30
Bacteria;Bacteroidota;Bacteroidia;Cytophagales;Cytophagaceae;Cytophaga	8950	85	2655	17
Bacteria;Bacteroidota;Bacteroidia;Cytophagales;Hymenobacteraceae;Hymenobacter	2	17	60	3
Bacteria;Bacteroidota;Bacteroidia;Cytophagales;Microscillaceae;Flexibacter	328	88	356	0
Bacteria;Bacteroidota;Bacteroidia;Cytophagales;Microscillaceae;Ohtaekwangia	235	11	149	2
Bacteria;Bacteroidota;Bacteroidia;Cytophagales;Microscillaceae;__	13	31	16	0
Bacteria;Bacteroidota;Bacteroidia;Cytophagales;Microscillaceae;uncultured	198	87	41	4
Bacteria;Bacteroidota;Bacteroidia;Cytophagales;Spirosomaceae;Dyadobacter	211	73	663	2204
Bacteria;Bacteroidota;Bacteroidia;Cytophagales;Spirosomaceae;Emticicia	44	95	24	2287
Bacteria;Bacteroidota;Bacteroidia;Cytophagales;Spirosomaceae;Fibrella	4463	379	4269	465
Bacteria;Bacteroidota;Bacteroidia;Cytophagales;Spirosomaceae;Larkinella	6	214	0	5
Bacteria;Bacteroidota;Bacteroidia;Cytophagales;Spirosomaceae;Rudanella	18	88	8	0
Bacteria;Bacteroidota;Bacteroidia;Cytophagales;Spirosomaceae;Runella	66	21	56	0
Bacteria;Bacteroidota;Bacteroidia;Cytophagales;Spirosomaceae;Spirosoma	13924	12110	16134	3224
Bacteria;Bacteroidota;Bacteroidia;Cytophagales;__;__	34	12	0	76
Bacteria;Bacteroidota;Bacteroidia;Flavobacteriales;Crocinitomicaceae;Fluviicola	1129	4	3200	12385
Bacteria;Bacteroidota;Bacteroidia;Flavobacteriales;Flavobacteriaceae;Flavobacterium	9863	12715	15586	12008
Bacteria;Bacteroidota;Bacteroidia;Flavobacteriales;Weeksellaceae;Chryseobacterium	124	81	16	32
Bacteria;Bacteroidota;Bacteroidia;Sphingobacteriales;NS11-12 marine group;__	159	56	385	14
Bacteria;Bacteroidota;Bacteroidia;Sphingobacteriales;Sphingobacteriaceae;Mucilaginibacter	693	1603	1184	4705
Bacteria;Bacteroidota;Bacteroidia;Sphingobacteriales;Sphingobacteriaceae;Nubsella	18	30	37	0
Bacteria;Bacteroidota;Bacteroidia;Sphingobacteriales;Sphingobacteriaceae;Pedobacter	10275	14833	25303	8518
Bacteria;Bacteroidota;Bacteroidia;Sphingobacteriales;Sphingobacteriaceae;__	1426	8	1803	86
Bacteria;Bacteroidota;Bacteroidia;Sphingobacteriales;Sphingobacteriaceae;uncultured	72	0	75	527
Bacteria;Bacteroidota;Bacteroidia;Sphingobacteriales;env.OPS 17;__	1299	35	284	471
Bacteria;Bacteroidota;Bacteroidia;Sphingobacteriales;env.OPS 17;metagenome	259	10	113	0
Bacteria;Bacteroidota;Bacteroidia;Sphingobacteriales;env.OPS 17;uncultured bacterium	875	159	1102	130
Bacteria;Bdellovibrionota;Bdellovibrionia;Bacteriovoracales;Bacteriovoracaceae;Bacteriovorax	0	3	6	482
Bacteria;Bdellovibrionota;Bdellovibrionia;Bacteriovoracales;Bacteriovoracaceae;Peredibacter	56	64	21	1301
Bacteria;Bdellovibrionota;Bdellovibrionia;Bdellovibrionales;Bdellovibrionaceae;Bdellovibrio	44	1544	8	998
Bacteria;Bdellovibrionota;Oligoflexia;0319-6G20;uncultured bacterium;__	5	6	0	254
Bacteria;Bdellovibrionota;Oligoflexia;Oligoflexales;Oligoflexus;__	32	435	13	0
Bacteria;Bdellovibrionota;Oligoflexia;Oligoflexales;Oligoflexus;uncultured bacterium	0	131	5	34
Bacteria;Bdellovibrionota;Oligoflexia;Oligoflexales;uncultured;__	8	9	25	0
Bacteria;Chloroflexi;Anaerolineae;Caldilineales;Caldilineaceae;uncultured	16	5	2	0
Bacteria;Chloroflexi;Chloroflexia;Chloroflexales;Chloroflexaceae;FFCH7168	19	560	14	16
Bacteria;Chloroflexi;Chloroflexia;Chloroflexales;Roseiflexaceae;uncultured	24	151	21	67
Bacteria;Chloroflexi;Chloroflexia;Kallotenuales;AKIW781;uncultured bacterium	7	38	23	4
Bacteria;Chloroflexi;Chloroflexia;Thermomicrobiales;JG30-KF-CM45;__	145	42	33	64
Bacteria;Chloroflexi;Chloroflexia;Thermomicrobiales;JG30-KF-CM45;uncultured bacterium	204	15	25	56
Bacteria;Cyanobacteria;Cyanobacteriia;Chloroplast;Bryum argenteum var. argenteum;__	58	0	216	13
Bacteria;Cyanobacteria;Cyanobacteriia;Chloroplast;__;__	651	10679	782	19
Bacteria;Cyanobacteria;Cyanobacteriia;Chloroplast;uncultured Chlorophyta;__	46	875	33	50
Bacteria;Cyanobacteria;Cyanobacteriia;Cyanobacteriales;Phormidiaceae;Tychonema CCAP 1459-11B	11	1650	50	0
Bacteria;Cyanobacteria;Cyanobacteriia;Oxyphotobacteria Incertae Sedis;Unknown Family;Phormidium CYN64	23	816	20	0
Bacteria;Cyanobacteria;Sericytochromatia;uncultured bacterium;__;__	7	15	6	200
Bacteria;Firmicutes;Bacilli;Bacillales;Bacillaceae;Bacillus	59	0	91	324
Bacteria;Firmicutes;Bacilli;Lactobacillales;Streptococcaceae;Lactococcus	6	0	2	25
Bacteria;Firmicutes;Bacilli;Mycoplasmatales;Mycoplasmataceae;Ureaplasma	128	95	62	0
Bacteria;Firmicutes;Bacilli;Paenibacillales;Paenibacillaceae;Paenibacillus	34	3	35	1200
Bacteria;Firmicutes;Clostridia;Clostridiales;Clostridiaceae;Clostridium sensu stricto 1	21	274	0	959
Bacteria;Firmicutes;Clostridia;Clostridiales;Clostridiaceae;Clostridium sensu stricto 12	3	31	0	231
Bacteria;Firmicutes;Clostridia;Clostridiales;Clostridiaceae;Clostridium sensu stricto 5	15	0	8	70
Bacteria;Firmicutes;Clostridia;Clostridiales;Clostridiaceae;Clostridium sensu stricto 8	47	18	0	2508
Bacteria;Firmicutes;Clostridia;Clostridiales;Clostridiaceae;Clostridium sensu stricto 9	25	0	6	336
Bacteria;Firmicutes;Clostridia;Clostridiales;Clostridiaceae;__	0	995	11	145
Bacteria;Firmicutes;Negativicutes;Veillonellales-Selenomonadales;Sporomusaceae;Anaerospora	17	29	8	473
Bacteria;Firmicutes;Negativicutes;Veillonellales-Selenomonadales;Sporomusaceae;Pelosinus	13	7	0	934
Bacteria;Gemmatimonadota;Gemmatimonadetes;Gemmatimonadales;Gemmatimonadaceae;Gemmatimonas	2	187	6	46
Bacteria;Myxococcota;Polyangia;Blfdi19;uncultured bacterium;__	9	141	0	419
Bacteria;Myxococcota;Polyangia;Polyangiales;BIrii41;uncultured bacterium	158	7	35	0
Bacteria;Myxococcota;Polyangia;Polyangiales;Phaselicystidaceae;Phaselicystis	3	15	0	12
Bacteria;Myxococcota;Polyangia;Polyangiales;Polyangiaceae;Pajaroellobacter	46	158	56	9
Bacteria;Myxococcota;Polyangia;Polyangiales;Sandaracinaceae;uncultured	748	90	598	50
Bacteria;Patescibacteria;Saccharimonadia;Saccharimonadales;uncultured bacterium;__	612	7	228	55
Bacteria;Planctomycetota;Phycisphaerae;Tepidisphaerales;Tepidisphaeraceae;Tepidisphaera	1187	314	540	205
Bacteria;Planctomycetota;Phycisphaerae;Tepidisphaerales;Tepidisphaeraceae;uncultured bacterium	2959	276	1728	64
Bacteria;Planctomycetota;Phycisphaerae;Tepidisphaerales;WD2101 soil group;uncultured bacterium	3672	405	3401	623
Bacteria;Planctomycetota;Planctomycetes;Gemmatales;Gemmataceae;Fimbriiglobus	134	25	81	0
Bacteria;Planctomycetota;Planctomycetes;Gemmatales;Gemmataceae;Gemmata	238	3172	382	34
Bacteria;Planctomycetota;Planctomycetes;Isosphaerales;Isosphaeraceae;Tundrisphaera	7	35	8	35
Bacteria;Planctomycetota;Planctomycetes;Isosphaerales;Isosphaeraceae;__	227	12	138	12
Bacteria;Planctomycetota;Planctomycetes;Pirellulales;Pirellulaceae;Pir4 lineage	38	4	4	4
Bacteria;Planctomycetota;Planctomycetes;Pirellulales;Pirellulaceae;Pirellula	204	243	68	0
Bacteria;Planctomycetota;Planctomycetes;Pirellulales;Pirellulaceae;uncultured	49	10	13	0
Bacteria;Planctomycetota;Planctomycetes;Planctomycetales;Rubinisphaeraceae;SH-PL14	22	10	6	3
Bacteria;Proteobacteria;Alphaproteobacteria;Acetobacterales;Acetobacteraceae;Roseococcus	4669	13	7825	28
Bacteria;Proteobacteria;Alphaproteobacteria;Acetobacterales;Acetobacteraceae;Roseomonas	328	3804	878	638
Bacteria;Proteobacteria;Alphaproteobacteria;Acetobacterales;Acetobacteraceae;__	279	1170	711	104
Bacteria;Proteobacteria;Alphaproteobacteria;Acetobacterales;Acetobacteraceae;uncultured	33	370	16	209
Bacteria;Proteobacteria;Alphaproteobacteria;Azospirillales;Azospirillaceae;Azospirillum	20914	1302	2596	179177
Bacteria;Proteobacteria;Alphaproteobacteria;Azospirillales;Azospirillaceae;Skermanella	32	80	36	0
Bacteria;Proteobacteria;Alphaproteobacteria;Caulobacterales;Caulobacteraceae;Asticcacaulis	1117	465	1721	150
Bacteria;Proteobacteria;Alphaproteobacteria;Caulobacterales;Caulobacteraceae;Brevundimonas	143	699	262	36
Bacteria;Proteobacteria;Alphaproteobacteria;Caulobacterales;Caulobacteraceae;Caulobacter	1226	6688	2099	817
Bacteria;Proteobacteria;Alphaproteobacteria;Caulobacterales;Caulobacteraceae;Phenylobacterium	246	773	168	413
Bacteria;Proteobacteria;Alphaproteobacteria;Caulobacterales;Caulobacteraceae;__	103	330	214	29
Bacteria;Proteobacteria;Alphaproteobacteria;Caulobacterales;Caulobacteraceae;uncultured	124	9	185	294
Bacteria;Proteobacteria;Alphaproteobacteria;Caulobacterales;Hyphomonadaceae;Hirschia	181	1041	216	43
Bacteria;Proteobacteria;Alphaproteobacteria;Micavibrionales;uncultured;__	2	61	0	7
Bacteria;Proteobacteria;Alphaproteobacteria;Micavibrionales;uncultured;uncultured bacterium	34	353	68	23
Bacteria;Proteobacteria;Alphaproteobacteria;Micropepsales;Micropepsaceae;uncultured	154	369	117	970
Bacteria;Proteobacteria;Alphaproteobacteria;Reyranellales;Reyranellaceae;Reyranella	58	110	92	23
Bacteria;Proteobacteria;Alphaproteobacteria;Rhizobiales;Beijerinckiaceae;Beijerinckia	2165	171	2435	64
Bacteria;Proteobacteria;Alphaproteobacteria;Rhizobiales;Beijerinckiaceae;Bosea	3764	2401	4932	1026
Bacteria;Proteobacteria;Alphaproteobacteria;Rhizobiales;Beijerinckiaceae;Camelimonas	122	0	82	38
Bacteria;Proteobacteria;Alphaproteobacteria;Rhizobiales;Beijerinckiaceae;Methylobacterium-Methylorubrum	131	804	367	135
Bacteria;Proteobacteria;Alphaproteobacteria;Rhizobiales;Beijerinckiaceae;Microvirga	38	47	21	10
Bacteria;Proteobacteria;Alphaproteobacteria;Rhizobiales;Beijerinckiaceae;__	317	23	304	156
Bacteria;Proteobacteria;Alphaproteobacteria;Rhizobiales;Beijerinckiaceae;alphaI cluster	176	437	194	305
Bacteria;Proteobacteria;Alphaproteobacteria;Rhizobiales;Beijerinckiaceae;uncultured	84	32	74	110
Bacteria;Proteobacteria;Alphaproteobacteria;Rhizobiales;Devosiaceae;Devosia	1280	4744	2056	1196
Bacteria;Proteobacteria;Alphaproteobacteria;Rhizobiales;Hyphomicrobiaceae;Hyphomicrobium	74	23	16	0
Bacteria;Proteobacteria;Alphaproteobacteria;Rhizobiales;Kaistiaceae;Kaistia	17833	57	12278	1068
Bacteria;Proteobacteria;Alphaproteobacteria;Rhizobiales;Rhizobiaceae;Allorhizobium-Neorhizobium-Pararhizobium-Rhizobium	1657	12711	2015	5079
Bacteria;Proteobacteria;Alphaproteobacteria;Rhizobiales;Rhizobiaceae;Aureimonas	69	114	41	96
Bacteria;Proteobacteria;Alphaproteobacteria;Rhizobiales;Rhizobiaceae;Ensifer	56	665	70	305
Bacteria;Proteobacteria;Alphaproteobacteria;Rhizobiales;Rhizobiaceae;Mesorhizobium	211	61	192	43
Bacteria;Proteobacteria;Alphaproteobacteria;Rhizobiales;Rhizobiaceae;Shinella	119	1438	263	831
Bacteria;Proteobacteria;Alphaproteobacteria;Rhizobiales;Rhizobiaceae;__	230	128	494	128
Bacteria;Proteobacteria;Alphaproteobacteria;Rhizobiales;Rhizobiales Incertae Sedis;Phreatobacter	36	92	36	0
Bacteria;Proteobacteria;Alphaproteobacteria;Rhizobiales;Rhizobiales Incertae Sedis;uncultured	3507	17	4931	152
Bacteria;Proteobacteria;Alphaproteobacteria;Rhizobiales;Xanthobacteraceae;Bradyrhizobium	282	59	274	6
Bacteria;Proteobacteria;Alphaproteobacteria;Rhizobiales;Xanthobacteraceae;Rhodopseudomonas	793	781	1496	1451
Bacteria;Proteobacteria;Alphaproteobacteria;Rhizobiales;Xanthobacteraceae;Tardiphaga	13	3	10	37
Bacteria;Proteobacteria;Alphaproteobacteria;Rhizobiales;Xanthobacteraceae;Xanthobacter	11	0	101	35
Bacteria;Proteobacteria;Alphaproteobacteria;Rhizobiales;Xanthobacteraceae;__	77	34	115	9
Bacteria;Proteobacteria;Alphaproteobacteria;Rhizobiales;Xanthobacteraceae;uncultured	189	93	183	222
Bacteria;Proteobacteria;Alphaproteobacteria;Rhodobacterales;Rhodobacteraceae;Pseudorhodobacter	40308	782	44611	25535
Bacteria;Proteobacteria;Alphaproteobacteria;Rhodobacterales;Rhodobacteraceae;Rhodobacter	168	1438	177	0
Bacteria;Proteobacteria;Alphaproteobacteria;Rhodobacterales;Rhodobacteraceae;Rubellimicrobium	5	844	0	64
Bacteria;Proteobacteria;Alphaproteobacteria;Rhodobacterales;Rhodobacteraceae;__	36	78	53	79
Bacteria;Proteobacteria;Alphaproteobacteria;Rhodospirillales;uncultured;uncultured bacterium	21	0	12	1428
Bacteria;Proteobacteria;Alphaproteobacteria;Rickettsiales;Mitochondria;__	7	218	7	2
Bacteria;Proteobacteria;Alphaproteobacteria;Rickettsiales;SM2D12;metagenome	262	3	534	64
Bacteria;Proteobacteria;Alphaproteobacteria;Sphingomonadales;Sphingomonadaceae;Novosphingobium	59365	102594	84177	37831
Bacteria;Proteobacteria;Alphaproteobacteria;Sphingomonadales;Sphingomonadaceae;Porphyrobacter	126	7	195	242
Bacteria;Proteobacteria;Alphaproteobacteria;Sphingomonadales;Sphingomonadaceae;Rhizorhapis	345	162	589	81
Bacteria;Proteobacteria;Alphaproteobacteria;Sphingomonadales;Sphingomonadaceae;Sphingobium	1089	5152	2310	810
Bacteria;Proteobacteria;Alphaproteobacteria;Sphingomonadales;Sphingomonadaceae;Sphingomonas	2763	868	5882	1893
Bacteria;Proteobacteria;Alphaproteobacteria;Sphingomonadales;Sphingomonadaceae;Sphingopyxis	497	41	1332	54
Bacteria;Proteobacteria;Alphaproteobacteria;Sphingomonadales;Sphingomonadaceae;__	181	178	233	42
Bacteria;Proteobacteria;Alphaproteobacteria;Tistrellales;Geminicoccaceae;Candidatus Alysiosphaera	179	8	106	0
Bacteria;Proteobacteria;Alphaproteobacteria;Tistrellales;Geminicoccaceae;Geminicoccus	19	34	0	41
Bacteria;Proteobacteria;Alphaproteobacteria;__;__;__	7	136	10	391
Bacteria;Proteobacteria;Gammaproteobacteria;Aeromonadales;Aeromonadaceae;Aeromonas	44	695	41	2091
Bacteria;Proteobacteria;Gammaproteobacteria;Burkholderiales;Burkholderiaceae;Lautropia	24	56	24	0
Bacteria;Proteobacteria;Gammaproteobacteria;Burkholderiales;Burkholderiaceae;Limnobacter	540	473	1038	115
Bacteria;Proteobacteria;Gammaproteobacteria;Burkholderiales;Comamonadaceae;Acidovorax	663	1735	960	674
Bacteria;Proteobacteria;Gammaproteobacteria;Burkholderiales;Comamonadaceae;Alicycliphilus	262	3302	226	0
Bacteria;Proteobacteria;Gammaproteobacteria;Burkholderiales;Comamonadaceae;Aquabacterium	320	252	681	12
Bacteria;Proteobacteria;Gammaproteobacteria;Burkholderiales;Comamonadaceae;Azohydromonas	173	3512	145	1350
Bacteria;Proteobacteria;Gammaproteobacteria;Burkholderiales;Comamonadaceae;Delftia	0	139	33	169
Bacteria;Proteobacteria;Gammaproteobacteria;Burkholderiales;Comamonadaceae;Hydrogenophaga	147	16	508	260
Bacteria;Proteobacteria;Gammaproteobacteria;Burkholderiales;Comamonadaceae;Methylibium	30	0	187	100
Bacteria;Proteobacteria;Gammaproteobacteria;Burkholderiales;Comamonadaceae;Pelomonas	36	454	70	13
Bacteria;Proteobacteria;Gammaproteobacteria;Burkholderiales;Comamonadaceae;Polaromonas	504	392	498	1291
Bacteria;Proteobacteria;Gammaproteobacteria;Burkholderiales;Comamonadaceae;Pseudorhodoferax	16	188	73	137
Bacteria;Proteobacteria;Gammaproteobacteria;Burkholderiales;Comamonadaceae;Ramlibacter	9034	391	14054	585
Bacteria;Proteobacteria;Gammaproteobacteria;Burkholderiales;Comamonadaceae;Rhizobacter	578	326	1755	239
Bacteria;Proteobacteria;Gammaproteobacteria;Burkholderiales;Comamonadaceae;Rhodoferax	31	60	149	56
Bacteria;Proteobacteria;Gammaproteobacteria;Burkholderiales;Comamonadaceae;Roseateles	623	388	1997	0
Bacteria;Proteobacteria;Gammaproteobacteria;Burkholderiales;Comamonadaceae;Variovorax	2894	1066	4543	808
Bacteria;Proteobacteria;Gammaproteobacteria;Burkholderiales;Comamonadaceae;Xylophilus	83	48	337	167
Bacteria;Proteobacteria;Gammaproteobacteria;Burkholderiales;Comamonadaceae;__	3788	42538	10403	17270
Bacteria;Proteobacteria;Gammaproteobacteria;Burkholderiales;Comamonadaceae;uncultured	0	9	109	86
Bacteria;Proteobacteria;Gammaproteobacteria;Burkholderiales;Methylophilaceae;Methylophilus	1910	8252	4903	2243
Bacteria;Proteobacteria;Gammaproteobacteria;Burkholderiales;Methylophilaceae;Methylotenera	18	160	30	91
Bacteria;Proteobacteria;Gammaproteobacteria;Burkholderiales;Methylophilaceae;__	16	0	4	427
Bacteria;Proteobacteria;Gammaproteobacteria;Burkholderiales;Neisseriaceae;uncultured	8	6	5	0
Bacteria;Proteobacteria;Gammaproteobacteria;Burkholderiales;Oxalobacteraceae;Duganella	124	531	564	90
Bacteria;Proteobacteria;Gammaproteobacteria;Burkholderiales;Oxalobacteraceae;Herbaspirillum	0	897	31	136
Bacteria;Proteobacteria;Gammaproteobacteria;Burkholderiales;Oxalobacteraceae;Massilia	169	1256	241	1027
Bacteria;Proteobacteria;Gammaproteobacteria;Burkholderiales;Oxalobacteraceae;Noviherbaspirillum	395	427	187	525
Bacteria;Proteobacteria;Gammaproteobacteria;Burkholderiales;Oxalobacteraceae;__	58	71	61	313
Bacteria;Proteobacteria;Gammaproteobacteria;Burkholderiales;Oxalobacteraceae;uncultured	752	4078	510	1111
Bacteria;Proteobacteria;Gammaproteobacteria;Burkholderiales;Rhodocyclaceae;Uliginosibacterium	423	0	215	3
Bacteria;Proteobacteria;Gammaproteobacteria;Burkholderiales;Rhodocyclaceae;__	63	23	29	21
Bacteria;Proteobacteria;Gammaproteobacteria;Burkholderiales;Rhodocyclaceae;uncultured	174	0	91	17
Bacteria;Proteobacteria;Gammaproteobacteria;Burkholderiales;__;__	128	201	24	0
Bacteria;Proteobacteria;Gammaproteobacteria;Cellvibrionales;Cellvibrionaceae;Cellvibrio	4644	983	1276	22
Bacteria;Proteobacteria;Gammaproteobacteria;Enterobacterales;Enterobacteriaceae;Enterobacter	107	0	61	45
Bacteria;Proteobacteria;Gammaproteobacteria;Enterobacterales;Enterobacteriaceae;__	56	112	0	1477
Bacteria;Proteobacteria;Gammaproteobacteria;Enterobacterales;Yersiniaceae;Serratia	8	10	39	116
Bacteria;Proteobacteria;Gammaproteobacteria;Legionellales;Legionellaceae;Legionella	33	12	44	0
Bacteria;Proteobacteria;Gammaproteobacteria;Pseudomonadales;Moraxellaceae;Acinetobacter	8	759	31	109
Bacteria;Proteobacteria;Gammaproteobacteria;Pseudomonadales;Moraxellaceae;Perlucidibaca	8	0	58	10
Bacteria;Proteobacteria;Gammaproteobacteria;Pseudomonadales;Pseudomonadaceae;Pseudomonas	660	3972	469	1742
Bacteria;Proteobacteria;Gammaproteobacteria;R7C24;__;__	16	0	16	185
Bacteria;Proteobacteria;Gammaproteobacteria;Salinisphaerales;Solimonadaceae;Hydrocarboniphaga	7	0	101	17
Bacteria;Proteobacteria;Gammaproteobacteria;Salinisphaerales;Solimonadaceae;Nevskia	3	996	0	12
Bacteria;Proteobacteria;Gammaproteobacteria;Steroidobacterales;Steroidobacteraceae;Steroidobacter	7	0	6	60
Bacteria;Proteobacteria;Gammaproteobacteria;Xanthomonadales;Xanthomonadaceae;Pseudoxanthomonas	42	0	46	7
Bacteria;Proteobacteria;Gammaproteobacteria;Xanthomonadales;Xanthomonadaceae;Stenotrophomonas	133	151	0	10
Bacteria;Proteobacteria;Gammaproteobacteria;__;__;__	9	34515	17	0
Bacteria;Spirochaetota;Spirochaetia;Spirochaetales;Spirochaetaceae;Alkalispirochaeta	22	0	25	23
Bacteria;Verrucomicrobiota;Verrucomicrobiae;Chthoniobacterales;Chthoniobacteraceae;Chthoniobacter	840	53	1902	700
Bacteria;Verrucomicrobiota;Verrucomicrobiae;Chthoniobacterales;Terrimicrobiaceae;Terrimicrobium	19	0	24	2104
Bacteria;Verrucomicrobiota;Verrucomicrobiae;Chthoniobacterales;Xiphinematobacteraceae;Candidatus Xiphinematobacter	5	11	10	87
Bacteria;Verrucomicrobiota;Verrucomicrobiae;Opitutales;Opitutaceae;Opitutus	9852	3086	3067	3122
Bacteria;Verrucomicrobiota;Verrucomicrobiae;Opitutales;Puniceicoccaceae;__	1266	11	500	0
Bacteria;Verrucomicrobiota;Verrucomicrobiae;Verrucomicrobiales;Rubritaleaceae;Luteolibacter	12918	1247	13986	2430
Bacteria;Verrucomicrobiota;Verrucomicrobiae;Verrucomicrobiales;Verrucomicrobiaceae;Prosthecobacter	12326	1191	27053	12944
Bacteria;Verrucomicrobiota;Verrucomicrobiae;Verrucomicrobiales;Verrucomicrobiaceae;__	5	6	14	2
Bacteria;Verrucomicrobiota;Verrucomicrobiae;Verrucomicrobiales;Verrucomicrobiaceae;uncultured	5304	3826	3394	2450
Bacteria;__;__;__;__;__	11	4	5	3
Unassigned;__;__;__;__;__	585	552	1033	266
